# Supplementary material for: Tetra­aqua­bis­(thio­urea-κS)cadmium(II) triaqua­tris(thio­urea-κS)cadmium(II) disulfate
Source: Acta Crystallogr Sect E Struct Rep Online. 2012 Jun 20;68(Pt 7):m949–50. doi: 10.1107/S1600536812026682 (PMC3393206; doi:10.1107/S1600536812026682)
Supplement: Supplementary file 1 [file e-68-0m949-sup1.cif]

##############################################################################
#                                                                            #
# This CIF contains the data in a paper accepted for publication in          #
# Acta Crystallographica Section E. It conforms to the requirements of       #
# Notes for Authors for Acta Crystallographica Section E, and has been       #
# peer reviewed under the auspices of the IUCr Commission on Journals.       #
#                                                                            #
# Full details of the Crystallographic Information File format               #
# are given in the paper "The Crystallographic Information File (CIF):       #
# a New Standard Archive File for Crystallography" by S. R. Hall, F. H.      #
# Allen and I. D. Brown [Acta Cryst. (1991), A47, 655-685].                  #
#                                                                            #
# The current version of the core CIF dictionary is obtainable from          #
# ftp://ftp.iucr.org/pub/cif_core.dic.                                       #
#                                                                            #
# Software is freely available for graphical display of the structure(s)     #
# in this CIF. For information consult the CIF software page                 #
# http://www.iucr.org/resources/cif/software.                                #
#                                                                            #
# This file may be used for bona fide research purposes within the           #
# scientific community so long as proper attribution is given to the journal # 
# article from which it was obtained.                                        #
#                                                                            #
##############################################################################
data_global
_audit_creation_method     SHELXL-97
_journal_date_recd_electronic     2012-05-18
_journal_date_accepted     2012-06-12
_journal_name_full     'Acta Crystallographica, Section E'
_journal_year     2012
_journal_volume     68
_journal_issue      7
_journal_page_first     m949
_journal_page_last     m950
_journal_paper_category     QM
_journal_paper_doi     10.1107/S1600536812026682
_journal_coeditor_code     HB6807
_publ_contact_author
;
    'Jalilehvand, Farideh'
    Department of Chemistry
    The University of Calgary
    2500 University Drive NW
    Calgary
    Alberta
    Canada  T2N 1N4
;
_publ_contact_author_email     faridehj@ucalgary.ca
_publ_contact_author_fax     ' 403-289-9488 '
_publ_contact_author_phone     ' (403) 220-3855 '
_publ_section_title
;
Tetraaquabis(thiourea-\k<i>S</i>)cadmium(II)
triaquatris(thiourea-\k<i>S</i>)cadmium(II) disulfate
;
loop_
    _publ_author_name
    _publ_author_address
    'Parvez, Masood'
;
Department of Chemistry
The University of Calgary
2500 University Drive NW
Calgary
Alberta
Canada T2N 1N4
;
    'Jalilehvand, Farideh'
;
Department of Chemistry
The University of Calgary
2500 University Drive NW
Calgary
Alberta
Canada T2N 1N4
;
    'Amini, Zahra'
;
Department of Chemistry
The University of Calgary
2500 University Drive NW
Calgary
Alberta
Canada T2N 1N4
;
data_I
_chemical_name_systematic
;
Tetraaquabis(thiourea-\k<i>S</i>)cadmium(II)
triaquatris(thiourea-\k<i>S</i>)cadmium(II) disulfate
;
_chemical_name_common     ?
_chemical_formula_moiety
                      'C2 H16 Cd N4 O4 S2 2+, C3 H18 Cd N6 O3 S3 2+, 2(O4 S 2-)'
_chemical_formula_sum     'C5 H34 Cd2 N10 O15 S7'
_chemical_formula_iupac
                   '[Cd (C H4 N2 S)2 (H2 O)4] [Cd (C H4 N2 S)3 (H2 O)3] (S O4)2'
_chemical_formula_weight     923.64
_chemical_melting_point     ?
_symmetry_cell_setting     monoclinic
_symmetry_space_group_name_H-M     'P c'
_symmetry_space_group_name_Hall     'P -2yc'
loop_
    _symmetry_equiv_pos_as_xyz
    'x, y, z'
    'x, -y, z+1/2'
_cell_length_a     10.9941(3)
_cell_length_b     11.7602(3)
_cell_length_c     24.0100(5)
_cell_angle_alpha     90.00
_cell_angle_beta     98.9169(12)
_cell_angle_gamma     90.00
_cell_volume     3066.80(13)
_cell_formula_units_Z     4
_cell_measurement_reflns_used     2175
_cell_measurement_theta_min     3.4
_cell_measurement_theta_max     30.0
_cell_measurement_temperature     173(2)
_exptl_crystal_description     'Prism'
_exptl_crystal_colour     'Colorless'
_exptl_crystal_size_max     0.07
_exptl_crystal_size_mid     0.06
_exptl_crystal_size_min     0.05
_exptl_crystal_density_diffrn     2.000
_exptl_crystal_density_meas     ?
_exptl_crystal_density_method     'not measured'
_exptl_crystal_F_000     1848
_exptl_absorpt_coefficient_mu     1.936
_exptl_absorpt_correction_type     multi-scan
_exptl_absorpt_process_details     '(<i>SORTAV</i>; Blessing, 1997)'
_exptl_absorpt_correction_T_min     0.8764
_exptl_absorpt_correction_T_max     0.9094
_exptl_special_details
;
Elemental analysis of a ground sample <i>(i)</i> used for the solid state
^113^Cd NMR spectroscopy: C = 8.44%, H = 2.62%, N = 19.27% (calculated for
[Cd(TU)~3~(SO~4~)]: CdC~3~H~12~N~6~O~4~S~4~ (M.W. = 436.7), C = 8.24%, H =
2.75%, N = 19.23%). Elemental analyses of two random samples of the colorless
crystals: <i>(ii)</i> exp.: C = 8.23%, H = 2.68%, N = 19.08%, and <i>(iii)</i>
exp.: C = 7.44%, H = 3.01%, N = 17.22% (calculated for
[Cd(TU)~3~(H~2~O)~3~](SO~4~): CdC~3~H~18~N~6~O~7~S~4~ (M.W. = 490.7), C =
7.33%, H = 3.67%, N = 17.12%).
;
_diffrn_ambient_temperature     173(2)
_diffrn_radiation_type     MoK\a
_diffrn_radiation_wavelength     0.71073
_diffrn_radiation_source     'fine-focus sealed tube'
_diffrn_radiation_monochromator     graphite
_diffrn_measurement_device_type     'Nonius KappaCCD'
_diffrn_measurement_method     '\w and \f scans'
_diffrn_detector_area_resol_mean     ?
_diffrn_reflns_number     16186
_diffrn_reflns_av_R_equivalents     0.0367
_diffrn_reflns_av_sigmaI/netI     0.0421
_diffrn_reflns_theta_min     2.44
_diffrn_reflns_theta_max     25.00
_diffrn_reflns_theta_full     25.00
_diffrn_measured_fraction_theta_max     0.993
_diffrn_measured_fraction_theta_full     0.993
_diffrn_reflns_limit_h_min     -12
_diffrn_reflns_limit_h_max     13
_diffrn_reflns_limit_k_min     -13
_diffrn_reflns_limit_k_max     13
_diffrn_reflns_limit_l_min     -28
_diffrn_reflns_limit_l_max     28
_diffrn_standards_number     0
_diffrn_standards_interval_count     ?
_diffrn_standards_interval_time     ?
_diffrn_standards_decay_%     ?
_reflns_number_total     9995
_reflns_number_gt     8817
_reflns_threshold_expression     'I>2\s(I)'
_refine_ls_structure_factor_coef     Fsqd
_refine_ls_matrix_type     full
_refine_ls_R_factor_all     0.0565
_refine_ls_R_factor_gt     0.0469
_refine_ls_wR_factor_gt     0.0910
_refine_ls_wR_factor_ref     0.0992
_refine_ls_goodness_of_fit_ref     1.075
_refine_ls_restrained_S_all     1.074
_refine_ls_number_reflns     9995
_refine_ls_number_parameters     453
_refine_ls_number_restraints     2
_refine_ls_hydrogen_treatment     constr
_refine_ls_weighting_scheme     calc
_refine_ls_weighting_details
        'calc w=1/[\s^2^(Fo^2^)+(0.0102P)^2^+30.5291P] where P=(Fo^2^+2Fc^2^)/3'
_atom_sites_solution_hydrogens     geom
_atom_sites_solution_primary     direct
_atom_sites_solution_secondary     difmap
_refine_ls_shift/su_max     0.004
_refine_ls_shift/su_mean     0.000
_refine_diff_density_max     0.778
_refine_diff_density_min     -0.636
_refine_ls_extinction_method     none
_refine_ls_extinction_coef     ?
_refine_ls_abs_structure_details
                  'Flack, H. D. (1983). <i>Acta Cryst.</i> A<b>39</b>, 876--881'
_refine_ls_abs_structure_Flack     0.15(5)
loop_
    _atom_type_symbol
    _atom_type_description
    _atom_type_scat_dispersion_real
    _atom_type_scat_dispersion_imag
    _atom_type_scat_source
    'C' 'C' 0.0033 0.0016
                         'International Tables Vol C Tables 4.2.6.8 and 6.1.1.4'
    'H' 'H' 0.0000 0.0000
                         'International Tables Vol C Tables 4.2.6.8 and 6.1.1.4'
    'N' 'N' 0.0061 0.0033
                         'International Tables Vol C Tables 4.2.6.8 and 6.1.1.4'
    'S' 'S' 0.1246 0.1234
                         'International Tables Vol C Tables 4.2.6.8 and 6.1.1.4'
    'Cd' 'Cd' -0.8075 1.2024
                         'International Tables Vol C Tables 4.2.6.8 and 6.1.1.4'
    'O' 'O' 0.0106 0.0060
                         'International Tables Vol C Tables 4.2.6.8 and 6.1.1.4'
_computing_data_collection     'COLLECT (Hooft, 1998)'
_computing_cell_refinement     'DENZO (Otwinowski & Minor, 1997)'
_computing_data_reduction     'SCALEPACK (Otwinowski & Minor, 1997)'
_computing_structure_solution     'SHELXS97 (Sheldrick, 2008)'
_computing_structure_refinement     'SHELXL97 (Sheldrick, 2008)'
_computing_molecular_graphics     'ORTEP-3 for Windows (Farrugia, 1997)'
_computing_publication_material     'SHELXL97 (Sheldrick, 2008)'
loop_
    _atom_site_type_symbol
    _atom_site_label
    _atom_site_fract_x
    _atom_site_fract_y
    _atom_site_fract_z
    _atom_site_U_iso_or_equiv
    _atom_site_adp_type
    _atom_site_calc_flag
    _atom_site_refinement_flags
    _atom_site_occupancy
    _atom_site_symmetry_multiplicity
    _atom_site_disorder_assembly
    _atom_site_disorder_group
    Cd Cd1 0.43936(7) 0.41388(8) 0.00967(3) 0.0175(3) Uani d . 1 1 . .
    S S1 0.6026(4) 0.3423(3) -0.04845(17) 0.0207(9) Uani d . 1 1 . .
    S S2 0.6146(3) 0.4338(3) 0.09512(14) 0.0282(6) Uani d . 1 1 . .
    C C1 0.7138(13) 0.4492(12) -0.0421(5) 0.0176(17) Uani d . 1 1 . .
    C C2 0.5530(9) 0.4611(8) 0.1553(4) 0.0176(17) Uani d . 1 1 . .
    N N1 0.8306(12) 0.4197(10) -0.0393(5) 0.0261(12) Uani d . 1 1 . .
    H H1A 0.8882 0.4724 -0.0362 0.031 Uiso calc R 1 1 . .
    H H1B 0.8509 0.3475 -0.0405 0.031 Uiso calc R 1 1 . .
    N N2 0.6847(11) 0.5571(11) -0.0403(5) 0.0261(12) Uani d . 1 1 . .
    H H2A 0.7428 0.6093 -0.0372 0.031 Uiso calc R 1 1 . .
    H H2B 0.6071 0.5774 -0.0421 0.031 Uiso calc R 1 1 . .
    N N3 0.6216(8) 0.5129(8) 0.1981(4) 0.0261(12) Uani d . 1 1 . .
    H H3A 0.5922 0.5247 0.2297 0.031 Uiso calc R 1 1 . .
    H H3B 0.6965 0.5356 0.1950 0.031 Uiso calc R 1 1 . .
    N N4 0.4413(8) 0.4275(8) 0.1604(4) 0.0261(12) Uani d . 1 1 . .
    H H4A 0.4124 0.4395 0.1921 0.031 Uiso calc R 1 1 . .
    H H4B 0.3953 0.3930 0.1321 0.031 Uiso calc R 1 1 . .
    O O1 0.4217(8) 0.5795(8) -0.0511(4) 0.0227(9) Uani d . 1 1 . .
    H H11 0.4015 0.5634 -0.0844 0.027 Uiso d . 1 1 . .
    H H12 0.3894 0.6411 -0.0460 0.027 Uiso d . 1 1 . .
    O O2 0.2817(7) 0.5077(6) 0.0450(3) 0.0227(9) Uani d . 1 1 . .
    H H21 0.2345 0.5180 0.0155 0.027 Uiso d . 1 1 . .
    H H22 0.3234 0.5657 0.0511 0.027 Uiso d . 1 1 . .
    O O3 0.3575(7) 0.2714(6) 0.0616(3) 0.0227(9) Uani d . 1 1 . .
    H H31 0.4142 0.2255 0.0699 0.027 Uiso d . 1 1 . .
    H H32 0.2932 0.2347 0.0591 0.027 Uiso d . 1 1 . .
    O O4 0.3053(9) 0.3178(7) -0.0617(4) 0.0227(9) Uani d . 1 1 . .
    H H41 0.2319 0.3144 -0.0588 0.027 Uiso d . 1 1 . .
    H H42 0.3123 0.3608 -0.0875 0.027 Uiso d . 1 1 . .
    Cd Cd2 0.94999(7) 0.83626(9) 0.28083(3) 0.0174(3) Uani d . 1 1 . .
    S S3 0.7784(3) 0.8140(3) 0.19488(14) 0.0285(6) Uani d . 1 1 . .
    S S4 0.7831(4) 0.9044(3) 0.33779(17) 0.0196(9) Uani d . 1 1 . .
    C C3 0.8400(10) 0.7856(9) 0.1342(4) 0.024(2) Uani d . 1 1 . .
    C C4 0.6721(13) 0.7993(12) 0.3289(5) 0.015(2) Uani d . 1 1 . .
    N N5 0.7722(8) 0.7352(7) 0.0914(4) 0.0238(11) Uani d . 1 1 . .
    H H5A 0.8036 0.7198 0.0607 0.029 Uiso calc R 1 1 . .
    H H5B 0.6954 0.7168 0.0935 0.029 Uiso calc R 1 1 . .
    N N6 0.9549(8) 0.8122(7) 0.1300(4) 0.0238(11) Uani d . 1 1 . .
    H H6A 0.9846 0.7961 0.0989 0.029 Uiso calc R 1 1 . .
    H H6B 1.0017 0.8459 0.1582 0.029 Uiso calc R 1 1 . .
    N N7 0.7024(10) 0.6918(11) 0.3256(5) 0.0238(11) Uani d . 1 1 . .
    H H7A 0.6452 0.6389 0.3227 0.029 Uiso calc R 1 1 . .
    H H7B 0.7800 0.6726 0.3263 0.029 Uiso calc R 1 1 . .
    N N8 0.5568(12) 0.8291(10) 0.3279(5) 0.0238(11) Uani d . 1 1 . .
    H H8A 0.4989 0.7768 0.3250 0.029 Uiso calc R 1 1 . .
    H H8B 0.5373 0.9013 0.3301 0.029 Uiso calc R 1 1 . .
    O O5 0.9699(8) 0.6725(8) 0.3411(4) 0.0275(10) Uani d . 1 1 . .
    H H51 0.9203 0.6571 0.3638 0.033 Uiso d . 1 1 . .
    H H52 1.0087 0.6135 0.3386 0.033 Uiso d . 1 1 . .
    O O6 1.1097(7) 0.7376(7) 0.2461(3) 0.0275(10) Uani d . 1 1 . .
    H H61 1.0851 0.6714 0.2438 0.033 Uiso d . 1 1 . .
    H H62 1.1831 0.7350 0.2601 0.033 Uiso d . 1 1 . .
    O O7 1.0359(7) 0.9713(6) 0.2252(3) 0.0275(10) Uani d . 1 1 . .
    H H71 1.0057 1.0222 0.2418 0.033 Uiso d . 1 1 . .
    H H72 1.1109 0.9747 0.2344 0.033 Uiso d . 1 1 . .
    O O8 1.0807(10) 0.9404(8) 0.3495(4) 0.0275(10) Uani d . 1 1 . .
    H H81 1.0944 0.9406 0.3842 0.033 Uiso d . 1 1 . .
    H H82 1.0377 0.9954 0.3398 0.033 Uiso d . 1 1 . .
    Cd Cd3 0.95867(7) 0.33264(8) 0.27590(3) 0.0184(3) Uani d . 1 1 . .
    S S5 0.7880(4) 0.4025(3) 0.32882(17) 0.0185(8) Uani d . 1 1 . .
    S S6 0.8492(3) 0.1824(3) 0.20761(14) 0.0264(6) Uani d . 1 1 . .
    S S7 0.9420(3) 0.5165(2) 0.20781(14) 0.0225(6) Uani d . 1 1 . .
    C C5 0.6854(14) 0.2918(12) 0.3271(6) 0.0196(14) Uani d . 1 1 . .
    C C6 0.9099(10) 0.1920(9) 0.1457(4) 0.0196(14) Uani d . 1 1 . .
    C C7 0.9997(10) 0.4949(9) 0.1465(4) 0.0196(14) Uani d . 1 1 . .
    N N9 0.5673(12) 0.3151(12) 0.3264(5) 0.0306(10) Uani d . 1 1 . .
    H H9A 0.5142 0.2595 0.3277 0.037 Uiso calc R 1 1 . .
    H H9B 0.5419 0.3861 0.3247 0.037 Uiso calc R 1 1 . .
    N N10 0.7216(11) 0.1847(12) 0.3297(5) 0.0306(10) Uani d . 1 1 . .
    H H10A 0.6675 0.1299 0.3309 0.037 Uiso calc R 1 1 . .
    H H10B 0.7997 0.1680 0.3302 0.037 Uiso calc R 1 1 . .
    N N11 1.0266(9) 0.2179(8) 0.1451(4) 0.0306(10) Uani d . 1 1 . .
    H H11A 1.0559 0.2182 0.1130 0.037 Uiso calc R 1 1 . .
    H H11B 1.0750 0.2349 0.1767 0.037 Uiso calc R 1 1 . .
    N N12 0.8397(9) 0.1671(9) 0.0984(4) 0.0306(10) Uani d . 1 1 . .
    H H12A 0.8702 0.1677 0.0666 0.037 Uiso calc R 1 1 . .
    H H12B 0.7618 0.1497 0.0983 0.037 Uiso calc R 1 1 . .
    N N13 1.1188(9) 0.5005(8) 0.1441(4) 0.0306(10) Uani d . 1 1 . .
    H H13A 1.1453 0.4926 0.1116 0.037 Uiso calc R 1 1 . .
    H H13B 1.1716 0.5121 0.1751 0.037 Uiso calc R 1 1 . .
    N N14 0.9224(9) 0.4772(9) 0.0987(4) 0.0306(10) Uani d . 1 1 . .
    H H14A 0.9512 0.4695 0.0667 0.037 Uiso calc R 1 1 . .
    H H14B 0.8427 0.4731 0.0992 0.037 Uiso calc R 1 1 . .
    O O9 1.1578(7) 0.3016(6) 0.2561(3) 0.0205(10) Uani d . 1 1 . .
    H H91 1.1995 0.3594 0.2624 0.025 Uiso d . 1 1 . .
    H H92 1.1970 0.2495 0.2732 0.025 Uiso d . 1 1 . .
    O O10 0.9931(7) 0.1753(7) 0.3437(4) 0.0205(10) Uani d . 1 1 . .
    H H101 1.0583 0.1809 0.3319 0.025 Uiso d . 1 1 . .
    H H102 1.0039 0.1975 0.3765 0.025 Uiso d . 1 1 . .
    O O11 1.0797(9) 0.4490(8) 0.3510(4) 0.0205(10) Uani d . 1 1 . .
    H H111 1.0876 0.4327 0.3847 0.025 Uiso d . 1 1 . .
    H H112 1.1392 0.4880 0.3467 0.025 Uiso d . 1 1 . .
    Cd Cd4 0.42807(7) 0.91384(8) 0.01451(3) 0.0159(3) Uani d . 1 1 . .
    S S8 0.4471(3) 0.7294(2) 0.08265(13) 0.0222(6) Uani d . 1 1 . .
    S S9 0.5445(3) 1.0590(2) 0.08499(14) 0.0226(6) Uani d . 1 1 . .
    S S10 0.6009(4) 0.8462(3) -0.03811(18) 0.0202(9) Uani d . 1 1 . .
    C C8 0.3906(10) 0.7517(8) 0.1463(4) 0.0199(14) Uani d . 1 1 . .
    C C9 0.4804(10) 1.0523(8) 0.1473(4) 0.0199(14) Uani d . 1 1 . .
    C C10 0.7041(15) 0.9583(12) -0.0345(6) 0.0199(14) Uani d . 1 1 . .
    N N15 0.4670(9) 0.7666(8) 0.1924(4) 0.0249(9) Uani d . 1 1 . .
    H H15A 0.4394 0.7724 0.2248 0.030 Uiso calc R 1 1 . .
    H H15B 0.5465 0.7708 0.1914 0.030 Uiso calc R 1 1 . .
    N N16 0.2711(9) 0.7451(7) 0.1469(4) 0.0249(9) Uani d . 1 1 . .
    H H16A 0.2422 0.7509 0.1790 0.030 Uiso calc R 1 1 . .
    H H16B 0.2202 0.7350 0.1152 0.030 Uiso calc R 1 1 . .
    N N17 0.5546(9) 1.0710(8) 0.1947(4) 0.0249(9) Uani d . 1 1 . .
    H H17A 0.5261 1.0687 0.2269 0.030 Uiso calc R 1 1 . .
    H H17B 0.6329 1.0857 0.1942 0.030 Uiso calc R 1 1 . .
    N N18 0.3642(8) 1.0303(7) 0.1464(4) 0.0249(9) Uani d . 1 1 . .
    H H18A 0.3334 1.0275 0.1781 0.030 Uiso calc R 1 1 . .
    H H18B 0.3162 1.0181 0.1140 0.030 Uiso calc R 1 1 . .
    N N19 0.8225(12) 0.9344(10) -0.0319(5) 0.0249(9) Uani d . 1 1 . .
    H H19A 0.8769 0.9898 -0.0296 0.030 Uiso calc R 1 1 . .
    H H19B 0.8468 0.8632 -0.0324 0.030 Uiso calc R 1 1 . .
    N N20 0.6692(11) 1.0658(10) -0.0336(5) 0.0249(9) Uani d . 1 1 . .
    H H20A 0.7245 1.1204 -0.0313 0.030 Uiso calc R 1 1 . .
    H H20B 0.5908 1.0827 -0.0352 0.030 Uiso calc R 1 1 . .
    O O12 0.2333(7) 0.9439(6) 0.0356(3) 0.0181(10) Uani d . 1 1 . .
    H H121 0.1877 0.8906 0.0399 0.022 Uiso d . 1 1 . .
    H H122 0.2103 0.9712 0.0046 0.022 Uiso d . 1 1 . .
    O O13 0.3967(7) 1.0792(7) -0.0483(3) 0.0181(10) Uani d . 1 1 . .
    H H131 0.3797 1.0641 -0.0819 0.022 Uiso d . 1 1 . .
    H H132 0.3594 1.1377 -0.0428 0.022 Uiso d . 1 1 . .
    O O14 0.3135(9) 0.7928(7) -0.0567(4) 0.0181(10) Uani d . 1 1 . .
    H H141 0.3186 0.8041 -0.0898 0.022 Uiso d . 1 1 . .
    H H142 0.2419 0.8054 -0.0526 0.022 Uiso d . 1 1 . .
    S S11 0.0446(4) 0.8135(3) 0.48584(15) 0.0170(8) Uani d . 1 1 . .
    O O15 0.0669(7) 0.7164(6) 0.4470(3) 0.0171(9) Uani d . 1 1 . .
    O O16 0.0752(6) 0.9236(6) 0.4635(3) 0.0171(9) Uani d . 1 1 . .
    O O17 -0.0875(8) 0.8114(7) 0.4923(3) 0.0171(9) Uani d . 1 1 . .
    O O18 0.1206(7) 0.7914(6) 0.5408(3) 0.0171(9) Uani d . 1 1 . .
    S S12 0.3433(4) 0.0625(3) 0.30619(15) 0.0167(8) Uani d . 1 1 . .
    O O19 0.3147(8) -0.0269(7) 0.3431(4) 0.0285(11) Uani d . 1 1 . .
    O O20 0.3087(8) 0.1721(7) 0.3313(3) 0.0285(11) Uani d . 1 1 . .
    O O21 0.4753(9) 0.0635(8) 0.3028(4) 0.0285(11) Uani d . 1 1 . .
    O O22 0.2695(8) 0.0525(7) 0.2497(4) 0.0285(11) Uani d . 1 1 . .
    S S13 0.0318(3) 0.3167(3) 0.49290(15) 0.0148(8) Uani d . 1 1 . .
    O O23 0.1037(7) 0.2637(6) 0.5428(3) 0.0135(9) Uani d . 1 1 A .
    O O24 -0.0988(8) 0.2973(7) 0.4912(3) 0.0135(9) Uani d . 1 1 A .
    O O25 0.0799(9) 0.2921(9) 0.4416(4) 0.0135(9) Uani d P 0.620(9) 1 A 1
    O O26 0.0505(9) 0.4439(9) 0.5051(4) 0.0135(9) Uani d P 0.620(9) 1 A 1
    O O25' 0.0618(16) 0.2170(16) 0.4489(7) 0.0135(9) Uani d P 0.380(9) 1 A 2
    O O26' 0.0622(15) 0.4256(14) 0.4727(7) 0.0135(9) Uani d P 0.380(9) 1 A 2
    S S14 0.3566(4) 0.5588(3) 0.29742(17) 0.0209(8) Uani d . 1 1 . .
    O O27 0.4891(10) 0.5403(9) 0.2982(5) 0.0376(11) Uani d . 1 1 . .
    O O28 0.2885(8) 0.5043(7) 0.2466(4) 0.0376(11) Uani d . 1 1 . .
    O O29 0.3164(8) 0.5118(7) 0.3478(4) 0.0376(11) Uani d . 1 1 . .
    O O30 0.3337(8) 0.6840(7) 0.2958(4) 0.0376(11) Uani d . 1 1 . .
loop_
    _atom_site_aniso_label
    _atom_site_aniso_U_11
    _atom_site_aniso_U_22
    _atom_site_aniso_U_33
    _atom_site_aniso_U_12
    _atom_site_aniso_U_13
    _atom_site_aniso_U_23
    Cd1 0.0161(6) 0.0184(5) 0.0178(5) -0.0019(4) 0.0017(5) 0.0003(4)
    S1 0.0178(19) 0.0174(16) 0.027(2) -0.0038(13) 0.0040(15) -0.0045(13)
    S2 0.0147(13) 0.0521(18) 0.0180(13) -0.0012(13) 0.0031(11) -0.0086(13)
    C1 0.018(4) 0.024(4) 0.010(3) 0.004(3) 0.001(3) -0.006(3)
    C2 0.018(4) 0.024(4) 0.010(3) 0.004(3) 0.001(3) -0.006(3)
    N1 0.020(3) 0.035(3) 0.024(3) -0.005(2) 0.006(2) -0.004(2)
    N2 0.020(3) 0.035(3) 0.024(3) -0.005(2) 0.006(2) -0.004(2)
    N3 0.020(3) 0.035(3) 0.024(3) -0.005(2) 0.006(2) -0.004(2)
    N4 0.020(3) 0.035(3) 0.024(3) -0.005(2) 0.006(2) -0.004(2)
    O1 0.018(2) 0.024(2) 0.025(2) -0.0018(17) 0.0021(17) 0.0031(17)
    O2 0.018(2) 0.024(2) 0.025(2) -0.0018(17) 0.0021(17) 0.0031(17)
    O3 0.018(2) 0.024(2) 0.025(2) -0.0018(17) 0.0021(17) 0.0031(17)
    O4 0.018(2) 0.024(2) 0.025(2) -0.0018(17) 0.0021(17) 0.0031(17)
    Cd2 0.0125(6) 0.0234(5) 0.0170(5) -0.0011(4) 0.0046(4) -0.0009(4)
    S3 0.0166(14) 0.0519(19) 0.0171(13) 0.0006(13) 0.0028(11) -0.0040(13)
    S4 0.017(2) 0.0209(16) 0.0234(18) -0.0031(14) 0.0098(15) -0.0071(13)
    C3 0.023(6) 0.027(6) 0.018(5) 0.000(5) -0.004(4) 0.006(4)
    C4 0.014(5) 0.023(5) 0.007(4) -0.004(4) 0.002(4) 0.001(4)
    N5 0.014(3) 0.031(3) 0.028(3) 0.000(2) 0.008(2) -0.004(2)
    N6 0.014(3) 0.031(3) 0.028(3) 0.000(2) 0.008(2) -0.004(2)
    N7 0.014(3) 0.031(3) 0.028(3) 0.000(2) 0.008(2) -0.004(2)
    N8 0.014(3) 0.031(3) 0.028(3) 0.000(2) 0.008(2) -0.004(2)
    O5 0.024(2) 0.032(2) 0.026(2) 0.0030(18) 0.0040(18) 0.0001(18)
    O6 0.024(2) 0.032(2) 0.026(2) 0.0030(18) 0.0040(18) 0.0001(18)
    O7 0.024(2) 0.032(2) 0.026(2) 0.0030(18) 0.0040(18) 0.0001(18)
    O8 0.024(2) 0.032(2) 0.026(2) 0.0030(18) 0.0040(18) 0.0001(18)
    Cd3 0.0166(6) 0.0212(5) 0.0174(6) 0.0002(4) 0.0027(4) -0.0015(4)
    S5 0.0170(19) 0.0155(15) 0.0241(18) -0.0021(13) 0.0064(14) -0.0035(12)
    S6 0.0256(15) 0.0354(16) 0.0195(13) -0.0119(12) 0.0079(11) -0.0114(11)
    S7 0.0198(14) 0.0270(14) 0.0210(13) -0.0006(11) 0.0044(11) 0.0063(11)
    C5 0.017(3) 0.025(3) 0.017(3) -0.004(3) 0.002(3) 0.002(3)
    C6 0.017(3) 0.025(3) 0.017(3) -0.004(3) 0.002(3) 0.002(3)
    C7 0.017(3) 0.025(3) 0.017(3) -0.004(3) 0.002(3) 0.002(3)
    N9 0.023(2) 0.048(3) 0.022(2) -0.008(2) 0.0042(17) -0.0047(18)
    N10 0.023(2) 0.048(3) 0.022(2) -0.008(2) 0.0042(17) -0.0047(18)
    N11 0.023(2) 0.048(3) 0.022(2) -0.008(2) 0.0042(17) -0.0047(18)
    N12 0.023(2) 0.048(3) 0.022(2) -0.008(2) 0.0042(17) -0.0047(18)
    N13 0.023(2) 0.048(3) 0.022(2) -0.008(2) 0.0042(17) -0.0047(18)
    N14 0.023(2) 0.048(3) 0.022(2) -0.008(2) 0.0042(17) -0.0047(18)
    O9 0.015(2) 0.023(2) 0.021(2) -0.0054(19) -0.0016(18) -0.0028(19)
    O10 0.015(2) 0.023(2) 0.021(2) -0.0054(19) -0.0016(18) -0.0028(19)
    O11 0.015(2) 0.023(2) 0.021(2) -0.0054(19) -0.0016(18) -0.0028(19)
    Cd4 0.0141(6) 0.0188(5) 0.0154(5) -0.0011(4) 0.0039(4) -0.0014(4)
    S8 0.0228(14) 0.0256(14) 0.0175(13) 0.0002(11) 0.0012(11) 0.0043(11)
    S9 0.0198(14) 0.0319(15) 0.0175(12) -0.0061(11) 0.0070(10) -0.0024(11)
    S10 0.018(2) 0.0168(16) 0.0280(19) -0.0023(13) 0.0086(15) -0.0014(13)
    C8 0.027(4) 0.013(3) 0.022(3) -0.002(3) 0.011(3) 0.002(3)
    C9 0.027(4) 0.013(3) 0.022(3) -0.002(3) 0.011(3) 0.002(3)
    C10 0.027(4) 0.013(3) 0.022(3) -0.002(3) 0.011(3) 0.002(3)
    N15 0.024(2) 0.030(2) 0.022(2) -0.0051(18) 0.0038(17) 0.0013(17)
    N16 0.024(2) 0.030(2) 0.022(2) -0.0051(18) 0.0038(17) 0.0013(17)
    N17 0.024(2) 0.030(2) 0.022(2) -0.0051(18) 0.0038(17) 0.0013(17)
    N18 0.024(2) 0.030(2) 0.022(2) -0.0051(18) 0.0038(17) 0.0013(17)
    N19 0.024(2) 0.030(2) 0.022(2) -0.0051(18) 0.0038(17) 0.0013(17)
    N20 0.024(2) 0.030(2) 0.022(2) -0.0051(18) 0.0038(17) 0.0013(17)
    O12 0.019(2) 0.025(2) 0.011(2) 0.003(2) 0.0043(18) -0.0006(18)
    O13 0.019(2) 0.025(2) 0.011(2) 0.003(2) 0.0043(18) -0.0006(18)
    O14 0.019(2) 0.025(2) 0.011(2) 0.003(2) 0.0043(18) -0.0006(18)
    S11 0.0145(18) 0.0192(15) 0.0169(16) 0.0014(13) 0.0007(13) -0.0014(12)
    O15 0.016(2) 0.024(2) 0.0121(17) 0.0030(16) 0.0037(15) -0.0031(15)
    O16 0.016(2) 0.024(2) 0.0121(17) 0.0030(16) 0.0037(15) -0.0031(15)
    O17 0.016(2) 0.024(2) 0.0121(17) 0.0030(16) 0.0037(15) -0.0031(15)
    O18 0.016(2) 0.024(2) 0.0121(17) 0.0030(16) 0.0037(15) -0.0031(15)
    S12 0.0132(17) 0.0206(15) 0.0173(17) 0.0013(13) 0.0056(13) -0.0020(13)
    O19 0.023(2) 0.032(2) 0.030(2) 0.0016(18) 0.0043(18) 0.0011(19)
    O20 0.023(2) 0.032(2) 0.030(2) 0.0016(18) 0.0043(18) 0.0011(19)
    O21 0.023(2) 0.032(2) 0.030(2) 0.0016(18) 0.0043(18) 0.0011(19)
    O22 0.023(2) 0.032(2) 0.030(2) 0.0016(18) 0.0043(18) 0.0011(19)
    S13 0.0094(17) 0.0220(16) 0.0132(15) 0.0023(12) 0.0022(12) -0.0002(12)
    O23 0.011(2) 0.021(2) 0.0093(19) 0.0021(17) 0.0047(16) 0.0007(16)
    O24 0.011(2) 0.021(2) 0.0093(19) 0.0021(17) 0.0047(16) 0.0007(16)
    O25 0.011(2) 0.021(2) 0.0093(19) 0.0021(17) 0.0047(16) 0.0007(16)
    O26 0.011(2) 0.021(2) 0.0093(19) 0.0021(17) 0.0047(16) 0.0007(16)
    O25' 0.011(2) 0.021(2) 0.0093(19) 0.0021(17) 0.0047(16) 0.0007(16)
    O26' 0.011(2) 0.021(2) 0.0093(19) 0.0021(17) 0.0047(16) 0.0007(16)
    S14 0.0185(19) 0.0208(16) 0.0233(18) 0.0006(14) 0.0023(14) -0.0053(13)
    O27 0.026(3) 0.042(3) 0.044(3) -0.003(2) 0.003(2) -0.007(2)
    O28 0.026(3) 0.042(3) 0.044(3) -0.003(2) 0.003(2) -0.007(2)
    O29 0.026(3) 0.042(3) 0.044(3) -0.003(2) 0.003(2) -0.007(2)
    O30 0.026(3) 0.042(3) 0.044(3) -0.003(2) 0.003(2) -0.007(2)
_geom_special_details
;
All e.s.d.'s (except the e.s.d. in the dihedral angle between two l.s. planes)
are estimated using the full covariance matrix. The cell e.s.d.'s are taken
into account individually in the estimation of e.s.d.'s in distances, angles
and torsion angles; correlations between e.s.d.'s in cell parameters are only
used when they are defined by crystal symmetry. An approximate (isotropic)
treatment of cell e.s.d.'s is used for estimating e.s.d.'s involving l.s.
planes.
;
loop_
    _geom_bond_atom_site_label_1
    _geom_bond_atom_site_label_2
    _geom_bond_site_symmetry_2
    _geom_bond_distance
    _geom_bond_publ_flag
    Cd1 O2 . 2.323(7) ?
    Cd1 O3 . 2.350(7) ?
    Cd1 O4 . 2.367(10) ?
    Cd1 O1 . 2.423(9) ?
    Cd1 S1 . 2.580(4) ?
    Cd1 S2 . 2.598(4) ?
    S1 C1 . 1.743(16) ?
    S2 C2 . 1.718(9) ?
    C1 N2 . 1.312(18) ?
    C1 N1 . 1.32(2) ?
    C2 N4 . 1.314(13) ?
    C2 N3 . 1.325(12) ?
    N1 H1A . 0.8800 ?
    N1 H1B . 0.8800 ?
    N2 H2A . 0.8800 ?
    N2 H2B . 0.8800 ?
    N3 H3A . 0.8800 ?
    N3 H3B . 0.8800 ?
    N4 H4A . 0.8800 ?
    N4 H4B . 0.8800 ?
    O1 H11 . 0.8191 ?
    O1 H12 . 0.8237 ?
    O2 H21 . 0.8211 ?
    O2 H22 . 0.8219 ?
    O3 H31 . 0.8252 ?
    O3 H32 . 0.8223 ?
    O4 H41 . 0.8216 ?
    O4 H42 . 0.8133 ?
    Cd2 O8 . 2.355(11) ?
    Cd2 O6 . 2.362(8) ?
    Cd2 O7 . 2.364(8) ?
    Cd2 O5 . 2.398(10) ?
    Cd2 S4 . 2.580(4) ?
    Cd2 S3 . 2.585(4) ?
    S3 C3 . 1.731(11) ?
    S4 C4 . 1.726(15) ?
    C3 N5 . 1.314(13) ?
    C3 N6 . 1.320(13) ?
    C4 N8 . 1.312(19) ?
    C4 N7 . 1.313(18) ?
    N5 H5A . 0.8800 ?
    N5 H5B . 0.8800 ?
    N6 H6A . 0.8800 ?
    N6 H6B . 0.8800 ?
    N7 H7A . 0.8800 ?
    N7 H7B . 0.8800 ?
    N8 H8A . 0.8800 ?
    N8 H8B . 0.8800 ?
    O5 H51 . 0.8497 ?
    O5 H52 . 0.8208 ?
    O6 H61 . 0.8232 ?
    O6 H62 . 0.8253 ?
    O7 H71 . 0.8188 ?
    O7 H72 . 0.8210 ?
    O8 H81 . 0.8250 ?
    O8 H82 . 0.8146 ?
    Cd3 O9 . 2.340(8) ?
    Cd3 O10 . 2.455(9) ?
    Cd3 O11 . 2.480(10) ?
    Cd3 S5 . 2.559(4) ?
    Cd3 S6 . 2.579(3) ?
    Cd3 S7 . 2.700(3) ?
    S5 C5 . 1.719(15) ?
    S6 C6 . 1.724(10) ?
    S7 C7 . 1.709(10) ?
    C5 N10 . 1.32(2) ?
    C5 N9 . 1.32(2) ?
    C6 N12 . 1.304(13) ?
    C6 N11 . 1.321(13) ?
    C7 N13 . 1.321(14) ?
    C7 N14 . 1.334(13) ?
    N9 H9A . 0.8800 ?
    N9 H9B . 0.8800 ?
    N10 H10A . 0.8800 ?
    N10 H10B . 0.8800 ?
    N11 H11A . 0.8800 ?
    N11 H11B . 0.8800 ?
    N12 H12A . 0.8800 ?
    N12 H12B . 0.8800 ?
    N13 H13A . 0.8800 ?
    N13 H13B . 0.8800 ?
    N14 H14A . 0.8800 ?
    N14 H14B . 0.8800 ?
    O9 H91 . 0.8206 ?
    O9 H92 . 0.8215 ?
    O10 H101 . 0.8138 ?
    O10 H102 . 0.8211 ?
    O11 H111 . 0.8227 ?
    O11 H112 . 0.8191 ?
    Cd4 O12 . 2.303(7) ?
    Cd4 O14 . 2.422(9) ?
    Cd4 O13 . 2.452(9) ?
    Cd4 S10 . 2.566(4) ?
    Cd4 S9 . 2.597(3) ?
    Cd4 S8 . 2.705(3) ?
    S8 C8 . 1.757(10) ?
    S9 C9 . 1.752(10) ?
    S10 C10 . 1.733(15) ?
    C8 N15 . 1.293(14) ?
    C8 N16 . 1.319(14) ?
    C9 N18 . 1.301(13) ?
    C9 N17 . 1.311(13) ?
    C10 N20 . 1.322(18) ?
    C10 N19 . 1.32(2) ?
    N15 H15A . 0.8800 ?
    N15 H15B . 0.8800 ?
    N16 H16A . 0.8800 ?
    N16 H16B . 0.8800 ?
    N17 H17A . 0.8800 ?
    N17 H17B . 0.8800 ?
    N18 H18A . 0.8800 ?
    N18 H18B . 0.8800 ?
    N19 H19A . 0.8800 ?
    N19 H19B . 0.8800 ?
    N20 H20A . 0.8800 ?
    N20 H20B . 0.8800 ?
    O12 H121 . 0.8195 ?
    O12 H122 . 0.8146 ?
    O13 H131 . 0.8174 ?
    O13 H132 . 0.8223 ?
    O14 H141 . 0.8179 ?
    O14 H142 . 0.8213 ?
    S11 O16 . 1.461(8) ?
    S11 O18 . 1.472(8) ?
    S11 O17 . 1.484(9) ?
    S11 O15 . 1.519(8) ?
    S12 O19 . 1.441(10) ?
    S12 O21 . 1.466(11) ?
    S12 O22 . 1.474(9) ?
    S12 O20 . 1.497(9) ?
    S13 O26' . 1.427(17) ?
    S13 O25 . 1.444(10) ?
    S13 O24 . 1.448(9) ?
    S13 O23 . 1.468(8) ?
    S13 O26 . 1.532(11) ?
    S13 O25' . 1.645(18) ?
    S14 O29 . 1.459(10) ?
    S14 O27 . 1.470(11) ?
    S14 O28 . 1.476(10) ?
    S14 O30 . 1.494(9) ?
loop_
    _geom_angle_atom_site_label_1
    _geom_angle_atom_site_label_2
    _geom_angle_atom_site_label_3
    _geom_angle_site_symmetry_1
    _geom_angle_site_symmetry_3
    _geom_angle
    _geom_angle_publ_flag
    O2 Cd1 O3 . . 77.0(3) ?
    O2 Cd1 O4 . . 94.3(3) ?
    O3 Cd1 O4 . . 78.3(3) ?
    O2 Cd1 O1 . . 81.0(3) ?
    O3 Cd1 O1 . . 153.0(3) ?
    O4 Cd1 O1 . . 88.0(3) ?
    O2 Cd1 S1 . . 166.8(2) ?
    O3 Cd1 S1 . . 114.2(2) ?
    O4 Cd1 S1 . . 82.0(3) ?
    O1 Cd1 S1 . . 86.2(2) ?
    O2 Cd1 S2 . . 99.9(2) ?
    O3 Cd1 S2 . . 86.8(2) ?
    O4 Cd1 S2 . . 156.5(2) ?
    O1 Cd1 S2 . . 112.5(2) ?
    S1 Cd1 S2 . . 87.92(13) ?
    C1 S1 Cd1 . . 104.8(4) ?
    C2 S2 Cd1 . . 109.9(4) ?
    N2 C1 N1 . . 119.5(14) ?
    N2 C1 S1 . . 122.0(11) ?
    N1 C1 S1 . . 118.6(11) ?
    N4 C2 N3 . . 119.6(9) ?
    N4 C2 S2 . . 121.2(8) ?
    N3 C2 S2 . . 119.2(8) ?
    C1 N1 H1A . . 120.0 ?
    C1 N1 H1B . . 120.0 ?
    H1A N1 H1B . . 120.0 ?
    C1 N2 H2A . . 120.0 ?
    C1 N2 H2B . . 120.0 ?
    H2A N2 H2B . . 120.0 ?
    C2 N3 H3A . . 120.0 ?
    C2 N3 H3B . . 120.0 ?
    H3A N3 H3B . . 120.0 ?
    C2 N4 H4A . . 120.0 ?
    C2 N4 H4B . . 120.0 ?
    H4A N4 H4B . . 120.0 ?
    Cd1 O1 H11 . . 112.7 ?
    Cd1 O1 H12 . . 127.8 ?
    H11 O1 H12 . . 106.9 ?
    Cd1 O2 H21 . . 99.3 ?
    H21 O2 H22 . . 106.9 ?
    Cd1 O3 H31 . . 104.9 ?
    Cd1 O3 H32 . . 137.0 ?
    H31 O3 H32 . . 106.4 ?
    Cd1 O4 H41 . . 118.2 ?
    Cd1 O4 H42 . . 97.6 ?
    H41 O4 H42 . . 107.7 ?
    O8 Cd2 O6 . . 95.5(3) ?
    O8 Cd2 O7 . . 78.0(3) ?
    O6 Cd2 O7 . . 75.3(3) ?
    O8 Cd2 O5 . . 90.4(3) ?
    O6 Cd2 O5 . . 79.3(3) ?
    O7 Cd2 O5 . . 150.8(3) ?
    O8 Cd2 S4 . . 82.8(3) ?
    O6 Cd2 S4 . . 165.6(2) ?
    O7 Cd2 S4 . . 118.0(2) ?
    O5 Cd2 S4 . . 86.3(2) ?
    O8 Cd2 S3 . . 154.4(2) ?
    O6 Cd2 S3 . . 99.1(2) ?
    O7 Cd2 S3 . . 85.6(2) ?
    O5 Cd2 S3 . . 112.8(2) ?
    S4 Cd2 S3 . . 87.91(13) ?
    C3 S3 Cd2 . . 111.0(4) ?
    C4 S4 Cd2 . . 105.0(4) ?
    N5 C3 N6 . . 118.7(10) ?
    N5 C3 S3 . . 119.8(8) ?
    N6 C3 S3 . . 121.5(8) ?
    N8 C4 N7 . . 120.6(13) ?
    N8 C4 S4 . . 118.3(11) ?
    N7 C4 S4 . . 121.1(11) ?
    C3 N5 H5A . . 120.0 ?
    C3 N5 H5B . . 120.0 ?
    H5A N5 H5B . . 120.0 ?
    C3 N6 H6A . . 120.0 ?
    C3 N6 H6B . . 120.0 ?
    H6A N6 H6B . . 120.0 ?
    C4 N7 H7A . . 120.0 ?
    C4 N7 H7B . . 120.0 ?
    H7A N7 H7B . . 120.0 ?
    C4 N8 H8A . . 120.0 ?
    C4 N8 H8B . . 120.0 ?
    H8A N8 H8B . . 120.0 ?
    Cd2 O5 H51 . . 123.5 ?
    Cd2 O5 H52 . . 129.5 ?
    H51 O5 H52 . . 104.9 ?
    Cd2 O6 H61 . . 103.5 ?
    Cd2 O6 H62 . . 127.4 ?
    H61 O6 H62 . . 106.4 ?
    Cd2 O7 H72 . . 110.7 ?
    H71 O7 H72 . . 107.5 ?
    Cd2 O8 H81 . . 134.9 ?
    H81 O8 H82 . . 107.1 ?
    O9 Cd3 O10 . . 87.9(3) ?
    O9 Cd3 O11 . . 79.7(3) ?
    O10 Cd3 O11 . . 85.6(3) ?
    O9 Cd3 S5 . . 158.8(2) ?
    O10 Cd3 S5 . . 87.8(2) ?
    O11 Cd3 S5 . . 79.3(3) ?
    O9 Cd3 S6 . . 97.1(2) ?
    O10 Cd3 S6 . . 85.1(2) ?
    O11 Cd3 S6 . . 170.2(2) ?
    S5 Cd3 S6 . . 103.29(13) ?
    O9 Cd3 S7 . . 88.8(2) ?
    O10 Cd3 S7 . . 173.9(2) ?
    O11 Cd3 S7 . . 88.7(2) ?
    S5 Cd3 S7 . . 93.29(12) ?
    S6 Cd3 S7 . . 100.53(12) ?
    C5 S5 Cd3 . . 105.9(5) ?
    C6 S6 Cd3 . . 107.3(4) ?
    C7 S7 Cd3 . . 113.8(4) ?
    N10 C5 N9 . . 119.0(14) ?
    N10 C5 S5 . . 122.0(11) ?
    N9 C5 S5 . . 118.8(11) ?
    N12 C6 N11 . . 119.1(10) ?
    N12 C6 S6 . . 118.7(8) ?
    N11 C6 S6 . . 122.1(8) ?
    N13 C7 N14 . . 118.3(9) ?
    N13 C7 S7 . . 122.2(8) ?
    N14 C7 S7 . . 119.5(8) ?
    C5 N9 H9A . . 120.0 ?
    C5 N9 H9B . . 120.0 ?
    H9A N9 H9B . . 120.0 ?
    C5 N10 H10A . . 120.0 ?
    C5 N10 H10B . . 120.0 ?
    H10A N10 H10B . . 120.0 ?
    C6 N11 H11A . . 120.0 ?
    C6 N11 H11B . . 120.0 ?
    H11A N11 H11B . . 120.0 ?
    C6 N12 H12A . . 120.0 ?
    C6 N12 H12B . . 120.0 ?
    H12A N12 H12B . . 120.0 ?
    C7 N13 H13A . . 120.0 ?
    C7 N13 H13B . . 120.0 ?
    H13A N13 H13B . . 120.0 ?
    C7 N14 H14A . . 120.0 ?
    C7 N14 H14B . . 120.0 ?
    H14A N14 H14B . . 120.0 ?
    Cd3 O9 H91 . . 110.3 ?
    Cd3 O9 H92 . . 116.7 ?
    H91 O9 H92 . . 106.9 ?
    Cd3 O10 H102 . . 112.4 ?
    H101 O10 H102 . . 107.7 ?
    Cd3 O11 H111 . . 123.3 ?
    Cd3 O11 H112 . . 124.5 ?
    H111 O11 H112 . . 106.9 ?
    O12 Cd4 O14 . . 81.1(3) ?
    O12 Cd4 O13 . . 88.1(3) ?
    O14 Cd4 O13 . . 91.4(3) ?
    O12 Cd4 S10 . . 160.2(2) ?
    O14 Cd4 S10 . . 79.3(2) ?
    O13 Cd4 S10 . . 89.3(2) ?
    O12 Cd4 S9 . . 97.88(19) ?
    O14 Cd4 S9 . . 174.9(2) ?
    O13 Cd4 S9 . . 83.6(2) ?
    S10 Cd4 S9 . . 101.34(13) ?
    O12 Cd4 S8 . . 88.72(19) ?
    O14 Cd4 S8 . . 86.5(2) ?
    O13 Cd4 S8 . . 176.4(2) ?
    S10 Cd4 S8 . . 93.18(12) ?
    S9 Cd4 S8 . . 98.55(11) ?
    C8 S8 Cd4 . . 113.7(3) ?
    C9 S9 Cd4 . . 107.7(4) ?
    C10 S10 Cd4 . . 105.5(5) ?
    N15 C8 N16 . . 121.0(9) ?
    N15 C8 S8 . . 119.7(8) ?
    N16 C8 S8 . . 119.1(8) ?
    N18 C9 N17 . . 121.7(9) ?
    N18 C9 S9 . . 121.2(8) ?
    N17 C9 S9 . . 117.1(8) ?
    N20 C10 N19 . . 119.2(14) ?
    N20 C10 S10 . . 122.7(12) ?
    N19 C10 S10 . . 118.2(11) ?
    C8 N15 H15A . . 120.0 ?
    C8 N15 H15B . . 120.0 ?
    H15A N15 H15B . . 120.0 ?
    C8 N16 H16A . . 120.0 ?
    C8 N16 H16B . . 120.0 ?
    H16A N16 H16B . . 120.0 ?
    C9 N17 H17A . . 120.0 ?
    C9 N17 H17B . . 120.0 ?
    H17A N17 H17B . . 120.0 ?
    C9 N18 H18A . . 120.0 ?
    C9 N18 H18B . . 120.0 ?
    H18A N18 H18B . . 120.0 ?
    C10 N19 H19A . . 120.0 ?
    C10 N19 H19B . . 120.0 ?
    H19A N19 H19B . . 120.0 ?
    C10 N20 H20A . . 120.0 ?
    C10 N20 H20B . . 120.0 ?
    H20A N20 H20B . . 120.0 ?
    Cd4 O12 H121 . . 121.2 ?
    H121 O12 H122 . . 107.9 ?
    Cd4 O13 H131 . . 115.0 ?
    Cd4 O13 H132 . . 126.2 ?
    H131 O13 H132 . . 107.3 ?
    Cd4 O14 H141 . . 119.0 ?
    Cd4 O14 H142 . . 102.3 ?
    H141 O14 H142 . . 107.3 ?
    O16 S11 O18 . . 110.8(5) ?
    O16 S11 O17 . . 109.8(5) ?
    O18 S11 O17 . . 109.4(5) ?
    O16 S11 O15 . . 111.9(4) ?
    O18 S11 O15 . . 107.1(4) ?
    O17 S11 O15 . . 107.8(5) ?
    O19 S12 O21 . . 110.6(6) ?
    O19 S12 O22 . . 111.6(5) ?
    O21 S12 O22 . . 110.9(6) ?
    O19 S12 O20 . . 106.7(5) ?
    O21 S12 O20 . . 109.3(6) ?
    O22 S12 O20 . . 107.5(5) ?
    O26' S13 O25 . . 75.7(8) ?
    O26' S13 O24 . . 114.5(8) ?
    O25 S13 O24 . . 116.0(6) ?
    O26' S13 O23 . . 122.2(8) ?
    O25 S13 O23 . . 112.9(5) ?
    O24 S13 O23 . . 111.3(5) ?
    O25 S13 O26 . . 107.6(6) ?
    O24 S13 O26 . . 105.2(5) ?
    O23 S13 O26 . . 102.6(5) ?
    O26' S13 O25' . . 109.9(9) ?
    O24 S13 O25' . . 99.6(7) ?
    O23 S13 O25' . . 94.9(7) ?
    O26 S13 O25' . . 141.6(8) ?
    O29 S14 O27 . . 111.1(6) ?
    O29 S14 O28 . . 109.9(6) ?
    O27 S14 O28 . . 108.7(6) ?
    O29 S14 O30 . . 108.8(5) ?
    O27 S14 O30 . . 108.0(6) ?
    O28 S14 O30 . . 110.2(6) ?
loop_
    _geom_torsion_atom_site_label_1
    _geom_torsion_atom_site_label_2
    _geom_torsion_atom_site_label_3
    _geom_torsion_atom_site_label_4
    _geom_torsion_site_symmetry_1
    _geom_torsion_site_symmetry_2
    _geom_torsion_site_symmetry_3
    _geom_torsion_site_symmetry_4
    _geom_torsion
    _geom_torsion_publ_flag
    O2 Cd1 S1 C1 . . . . 71.6(11) ?
    O3 Cd1 S1 C1 . . . . -140.9(5) ?
    O4 Cd1 S1 C1 . . . . 145.8(6) ?
    O1 Cd1 S1 C1 . . . . 57.3(6) ?
    S2 Cd1 S1 C1 . . . . -55.4(5) ?
    O2 Cd1 S2 C2 . . . . 20.4(4) ?
    O3 Cd1 S2 C2 . . . . -55.8(4) ?
    O4 Cd1 S2 C2 . . . . -106.0(8) ?
    O1 Cd1 S2 C2 . . . . 104.7(5) ?
    S1 Cd1 S2 C2 . . . . -170.2(4) ?
    Cd1 S1 C1 N2 . . . . -36.1(12) ?
    Cd1 S1 C1 N1 . . . . 144.1(10) ?
    Cd1 S2 C2 N4 . . . . 26.5(10) ?
    Cd1 S2 C2 N3 . . . . -156.1(7) ?
    O8 Cd2 S3 C3 . . . . 102.8(8) ?
    O6 Cd2 S3 C3 . . . . -21.4(4) ?
    O7 Cd2 S3 C3 . . . . 53.0(4) ?
    O5 Cd2 S3 C3 . . . . -103.6(5) ?
    S4 Cd2 S3 C3 . . . . 171.3(4) ?
    O8 Cd2 S4 C4 . . . . -150.5(6) ?
    O6 Cd2 S4 C4 . . . . -66.4(11) ?
    O7 Cd2 S4 C4 . . . . 137.2(5) ?
    O5 Cd2 S4 C4 . . . . -59.7(5) ?
    S3 Cd2 S4 C4 . . . . 53.3(5) ?
    Cd2 S3 C3 N5 . . . . 157.4(8) ?
    Cd2 S3 C3 N6 . . . . -21.8(10) ?
    Cd2 S4 C4 N8 . . . . -147.2(10) ?
    Cd2 S4 C4 N7 . . . . 35.7(11) ?
    O9 Cd3 S5 C5 . . . . -136.5(7) ?
    O10 Cd3 S5 C5 . . . . -57.8(6) ?
    O11 Cd3 S5 C5 . . . . -143.8(6) ?
    S6 Cd3 S5 C5 . . . . 26.6(5) ?
    S7 Cd3 S5 C5 . . . . 128.2(5) ?
    O9 Cd3 S6 C6 . . . . -42.3(4) ?
    O10 Cd3 S6 C6 . . . . -129.6(4) ?
    S5 Cd3 S6 C6 . . . . 143.8(4) ?
    S7 Cd3 S6 C6 . . . . 47.9(4) ?
    O9 Cd3 S7 C7 . . . . 42.6(4) ?
    O11 Cd3 S7 C7 . . . . 122.3(5) ?
    S5 Cd3 S7 C7 . . . . -158.6(4) ?
    S6 Cd3 S7 C7 . . . . -54.4(4) ?
    Cd3 S5 C5 N10 . . . . 35.1(12) ?
    Cd3 S5 C5 N9 . . . . -148.8(10) ?
    Cd3 S6 C6 N12 . . . . -149.3(8) ?
    Cd3 S6 C6 N11 . . . . 34.3(10) ?
    Cd3 S7 C7 N13 . . . . -80.8(9) ?
    Cd3 S7 C7 N14 . . . . 102.4(9) ?
    O12 Cd4 S8 C8 . . . . -42.8(5) ?
    O14 Cd4 S8 C8 . . . . -124.0(5) ?
    S10 Cd4 S8 C8 . . . . 156.9(4) ?
    S9 Cd4 S8 C8 . . . . 55.0(4) ?
    O12 Cd4 S9 C9 . . . . 39.0(4) ?
    O13 Cd4 S9 C9 . . . . 126.1(4) ?
    S10 Cd4 S9 C9 . . . . -145.9(4) ?
    S8 Cd4 S9 C9 . . . . -50.9(4) ?
    O12 Cd4 S10 C10 . . . . 138.2(8) ?
    O14 Cd4 S10 C10 . . . . 147.4(6) ?
    O13 Cd4 S10 C10 . . . . 55.9(6) ?
    S9 Cd4 S10 C10 . . . . -27.4(6) ?
    S8 Cd4 S10 C10 . . . . -126.8(6) ?
    Cd4 S8 C8 N15 . . . . -103.8(8) ?
    Cd4 S8 C8 N16 . . . . 80.9(8) ?
    Cd4 S9 C9 N18 . . . . -32.9(9) ?
    Cd4 S9 C9 N17 . . . . 147.3(7) ?
    Cd4 S10 C10 N20 . . . . -32.0(13) ?
    Cd4 S10 C10 N19 . . . . 147.2(10) ?
loop_
    _geom_hbond_atom_site_label_D
    _geom_hbond_atom_site_label_H
    _geom_hbond_atom_site_label_A
    _geom_hbond_site_symmetry_A
    _geom_hbond_distance_DH
    _geom_hbond_distance_HA
    _geom_hbond_distance_DA
    _geom_hbond_angle_DHA
    N1 H1A O26 2_664 0.88 2.14 2.958(16) 154
    N1 H1A O26' 2_664 0.88 2.24 3.11(2) 168
    N1 H1B O17 2_664 0.88 2.10 2.927(15) 156
    N1 H1B O15 2_664 0.88 2.55 3.111(14) 122
    N2 H2A O24 2_664 0.88 2.08 2.934(15) 163
    N2 H2B O1 . 0.88 2.02 2.875(14) 165
    N3 H3A O27 . 0.88 2.14 3.014(14) 169
    N4 H4A O28 . 0.88 2.17 3.000(13) 157
    N4 H4B O3 . 0.88 2.21 3.028(12) 155
    N4 H4B O2 . 0.88 2.63 3.183(12) 121
    O1 H11 O29 2_564 0.82 1.96 2.743(13) 160
    O1 H12 O14 . 0.82 1.97 2.770(12) 164
    O2 H21 O26 2_564 0.82 2.05 2.636(12) 128
    O2 H21 O26' 2_564 0.82 2.12 2.856(18) 150
    O3 H32 O18 2_564 0.82 1.91 2.679(10) 156
    O4 H41 O15 2_564 0.82 1.88 2.691(13) 172
    O4 H42 O29 2_564 0.81 2.16 2.973(12) 173
    N5 H5A O24 2_664 0.88 2.13 3.000(11) 171
    N6 H6A O23 2_664 0.88 2.14 2.986(11) 162
    N6 H6B O7 . 0.88 2.17 2.982(12) 153
    N6 H6B O6 . 0.88 2.59 3.157(12) 123
    N7 H7A O27 . 0.88 2.08 2.938(17) 165
    N7 H7B O5 . 0.88 2.06 2.915(14) 163
    N8 H8A O30 . 0.88 2.14 2.989(15) 162
    N8 H8B O21 1_565 0.88 2.10 2.932(15) 159
    N8 H8B O19 1_565 0.88 2.65 3.223(14) 124
    O5 H52 O11 . 0.82 2.09 2.887(13) 164
    O5 H51 N7 . 0.85 2.46 2.915(14) 114
    O6 H62 O30 1_655 0.83 1.84 2.641(11) 162
    O7 H72 O22 1_665 0.82 1.95 2.718(11) 155
    O8 H81 O16 1_655 0.83 1.96 2.756(12) 162
    O8 H82 O10 1_565 0.81 2.18 2.922(13) 152
    N9 H9A O21 . 0.88 2.40 3.150(17) 143
    N9 H9A O20 . 0.88 2.50 3.320(16) 156
    N9 H9B O27 . 0.88 1.98 2.834(17) 164
    N10 H10A O21 . 0.88 2.26 3.040(17) 148
    N10 H10B O10 . 0.88 2.10 2.954(15) 163
    N11 H11A O18 2_664 0.88 1.98 2.855(12) 177
    N11 H11B O9 . 0.88 2.13 2.994(12) 167
    N12 H12A O17 2_664 0.88 1.93 2.797(12) 169
    N13 H13A O2 1_655 0.88 2.36 3.193(11) 158
    N13 H13B O28 1_655 0.88 1.98 2.848(13) 168
    N14 H14A O26 2_664 0.88 2.22 2.980(13) 145
    O9 H91 O28 1_655 0.82 2.03 2.810(12) 159
    O9 H92 O20 1_655 0.82 1.94 2.721(11) 159
    O9 H92 O22 1_655 0.82 2.54 3.189(10) 137
    O10 H101 O9 . 0.81 2.67 3.331(11) 139
    O10 H102 O25' 1_655 0.82 1.77 2.57(2) 164
    O10 H102 O25 1_655 0.82 1.99 2.761(13) 156
    O11 H111 O25 1_655 0.82 2.15 2.851(14) 143
    O11 H111 O26' 1_655 0.82 2.18 2.972(18) 163
    O11 H112 O29 1_655 0.82 1.96 2.718(13) 153
    N15 H15A O30 . 0.88 2.44 3.222(12) 148
    N15 H15A N8 . 0.88 2.69 3.331(15) 131
    N16 H16A O6 1_455 0.88 2.34 3.184(11) 161
    N16 H16B O23 2_564 0.88 1.99 2.866(11) 172
    N17 H17A O21 1_565 0.88 1.99 2.864(13) 176
    N18 H18A O22 1_565 0.88 1.98 2.846(12) 169
    N18 H18B O12 . 0.88 2.15 2.998(11) 163
    N19 H19A O17 2_674 0.88 2.42 3.174(15) 145
    N19 H19A O16 2_674 0.88 2.43 3.258(15) 156
    N19 H19B O24 2_664 0.88 2.03 2.887(15) 163
    N19 H19B O25' 2_664 0.88 2.65 3.27(2) 129
    N20 H20A O17 2_674 0.88 2.21 3.018(16) 153
    N20 H20B O13 . 0.88 2.11 2.966(15) 165
    O12 H121 O23 2_564 0.82 2.04 2.846(10) 167
    O12 H122 O16 2_574 0.81 2.06 2.740(9) 140
    O13 H131 O19 2_564 0.82 1.88 2.694(12) 171
    O13 H132 O4 1_565 0.82 2.23 2.981(12) 153
    O14 H141 O20 2_564 0.82 1.90 2.714(11) 173
    O14 H142 O25 2_564 0.82 2.10 2.750(14) 135
    O14 H142 O25' 2_564 0.82 2.00 2.79(2) 161
