# Supplementary material for: Tetra­aqua­bis­(thio­urea-κS)cadmium(II) triaqua­tris(thio­urea-κS)cadmium(II) disulfate
Source: Acta Crystallogr Sect E Struct Rep Online. 2012 Jun 20;68(Pt 7):m949–50. doi: 10.1107/S1600536812026682 (PMC3393206; doi:10.1107/S1600536812026682)
Supplement: Supplementary file 2 [file e-68-0m949-Isup2.hkl]

#
# h,k,l, Fc-squared, Fo-squared, sigma(Fo-squared) and status flag
#
data_I
_shelx_title ' Compound X'
_shelx_refln_list_code          4
_shelx_F_calc_maximum      488.12
_exptl_crystal_F_000      1848.00
_reflns_d_resolution_high  0.8409
 
loop_
 _symmetry_equiv_pos_as_xyz
 'x, y, z'
 'x, -y, z+1/2'
 
_cell_length_a    10.9941
_cell_length_b    11.7602
_cell_length_c    24.0100
_cell_angle_alpha  90.000
_cell_angle_beta   98.917
_cell_angle_gamma  90.000
 
_shelx_F_squared_multiplier     1.000
 
loop_
 _refln_index_h
 _refln_index_k
 _refln_index_l
 _refln_F_squared_calc
 _refln_F_squared_meas
 _refln_F_squared_sigma
 _refln_observed_status
   1   0 -28    24215.95    22703.11   1152.81 o
   2   0 -28     3943.57     3973.21    306.91 o
   3   0 -28    13742.77    11717.05    640.28 o
   1   1 -28      396.92      256.26    127.75 o
   2   1 -28      640.79      579.80    133.80 o
   3   1 -28     3133.10     3703.17    220.19 o
   1   2 -28     1094.19     1018.71    319.38 o
   2   2 -28     3452.66     3704.10    306.91 o
   3   2 -28      103.29      268.99     73.82 o
  -2   1 -27      234.37      323.54     90.71 o
  -1   1 -27      724.15      769.55    120.95 o
   1   1 -27      224.80      226.03     60.48 o
   2   1 -27     2128.29     2730.27    381.37 o
   3   1 -27     2254.36     1663.07    198.81 o
   4   1 -27     2259.73     2483.13    221.49 o
   5   1 -27     1782.26     1932.00    247.57 o
   6   1 -27     1117.94     1257.30    485.31 o
  -1   2 -27     1805.55     2196.00    154.97 o
   1   2 -27       86.68       94.19     74.83 o
   2   2 -27    13942.08    14023.92    444.58 o
   3   2 -27     1296.85     1248.39    185.20 o
   4   2 -27     5440.78     5853.99    439.20 o
   5   2 -27     4128.26     4461.14    250.31 o
  -1   3 -27      951.41     1012.96    143.63 o
   0   3 -27      499.88      853.45    111.88 o
   1   3 -27     2007.88     1771.16    212.42 o
   2   3 -27     3597.96     4137.10    202.97 o
   3   3 -27     1762.48     1966.20    231.32 o
   4   3 -27     1442.89     1525.20    116.98 o
   5   3 -27     2204.43     2228.51    238.12 o
   0   4 -27      443.97      431.64     83.15 o
   1   4 -27     8813.61     7757.87    285.70 o
   2   4 -27     3521.41     3197.61    241.52 o
   3   4 -27     4618.34     5021.36    496.27 o
  -3   0 -26      624.69       91.47     98.27 o
  -2   0 -26    11808.90    11642.21    675.81 o
  -1   0 -26      330.89      346.22     74.08 o
   0   0 -26     4976.73     5410.25    358.31 o
   1   0 -26      321.22      523.11    107.34 o
   2   0 -26     5488.05     5682.39    353.78 o
   3   0 -26      253.77     -105.08     82.40 o
   5   0 -26     1268.09     1132.40    111.12 o
   6   0 -26    11084.44    12077.63    516.31 o
   7   0 -26    10245.69    10722.99    486.07 o
  -3   1 -26      417.71      272.89    114.90 o
  -2   1 -26     1365.99     1641.90    218.47 o
  -1   1 -26      139.67        0.00     75.59 o
   1   1 -26      311.66      449.98    131.91 o
   2   1 -26      613.54      478.62     83.95 o
   3   1 -26      311.94     1221.60    188.23 o
   4   1 -26     2808.40     3444.06    224.51 o
   5   1 -26     1587.99     1813.52    182.56 o
   6   1 -26     1145.21     1051.51    169.33 o
   7   1 -26     5869.08     6271.76    316.50 o
  -3   2 -26        3.95       80.56    113.39 o
  -2   2 -26     2352.35     2006.77    220.36 o
  -1   2 -26      574.53      702.37    195.03 o
   0   2 -26      299.03       -7.56     99.78 o
   1   2 -26     1388.37     1852.45    197.30 o
   2   2 -26       14.69      -60.21     63.88 o
   3   2 -26      820.73      803.56    157.99 o
   4   2 -26     2662.24     2210.86    434.66 o
   5   2 -26      434.47       83.15     82.40 o
   6   2 -26    11038.21    11027.59    445.24 o
  -2   3 -26     1962.90     1973.76    216.20 o
  -1   3 -26      879.87      769.55     96.76 o
   0   3 -26     1487.69     1185.31    167.82 o
   1   3 -26     1873.58     2579.50    135.31 o
   2   3 -26     2696.30     3085.85    121.56 o
   3   3 -26     2136.30     2479.22    178.02 o
   4   3 -26     1482.94     1443.84    217.71 o
   5   3 -26      123.22      120.19     81.64 o
   0   4 -26     1395.71     1043.82    188.61 o
   1   4 -26     2222.99     3054.81    196.73 o
   2   4 -26     2367.54     2344.92    185.20 o
   3   4 -26     2117.20     2193.30    169.34 o
   4   4 -26     2631.46     3353.34    201.08 o
   5   4 -26      621.15      557.64     93.39 o
   0   5 -26      132.59       15.12     60.48 o
   1   5 -26      849.57     1051.97    291.04 o
   2   5 -26        7.37      135.65     58.53 o
   3   5 -26     1923.00     2682.51    184.47 o
   4   5 -26     1223.13     1091.63     90.71 o
  -4   1 -25      603.59     1006.91    138.34 o
  -3   1 -25     1199.83     1523.97    203.35 o
  -2   1 -25     2212.92     2127.11    109.46 o
  -1   1 -25      415.23      455.90    158.75 o
   0   1 -25      461.22      719.38     77.17 o
   1   1 -25      872.60      511.02     53.98 o
   2   1 -25      603.95      808.10     99.03 o
   3   1 -25     1820.07     2243.39    392.33 o
   4   1 -25      434.45      957.77    118.68 o
   5   1 -25     1242.00     1448.61    107.49 o
   6   1 -25      344.10      330.68     64.02 o
   7   1 -25     3864.52     3939.39    513.28 o
  -4   2 -25     4039.70     3850.37    292.93 o
  -3   2 -25     4175.70     4333.18    241.14 o
  -2   2 -25     4282.63     3813.76    415.77 o
  -1   2 -25     6267.72     5894.05    240.39 o
   0   2 -25     3649.16     4649.38    187.83 o
   1   2 -25     7043.30     7262.92    238.17 o
   2   2 -25     3307.63     3379.31    174.98 o
   3   2 -25    13151.09    14308.79    324.00 o
   4   2 -25      764.22      645.62     66.52 o
   5   2 -25    13534.87    12902.55    364.99 o
   6   2 -25       56.62      362.85    112.63 o
   7   2 -25     4266.80     4241.66    350.00 o
  -3   3 -25     1622.37     1676.67    206.37 o
  -2   3 -25      179.18      323.54    106.59 o
  -1   3 -25      244.56      117.02     66.10 o
   0   3 -25     2293.37     2013.06    148.16 o
   1   3 -25     1456.02     1679.76    109.45 o
   2   3 -25     3479.35     2933.80    131.53 o
   3   3 -25     6122.42     6838.91    693.57 o
   4   3 -25      484.76      550.22    102.05 o
   6   3 -25     2570.11     2514.45    314.47 o
   7   3 -25      545.88      819.19    126.06 o
  -3   4 -25     5422.87     3393.41    334.12 o
  -2   4 -25       76.19       91.16     40.14 o
  -1   4 -25     1664.65     1787.88    240.77 o
   0   4 -25     6735.89     7215.43    325.05 o
   1   4 -25    13232.34    12637.78    390.82 o
   2   4 -25    16494.69    16872.55    564.69 o
   3   4 -25     4338.65     4314.88    263.82 o
   4   4 -25     7959.97     8129.30    284.99 o
   5   4 -25      734.53     1031.46    207.51 o
   6   4 -25     6796.20     7235.75    276.11 o
  -1   5 -25       89.96      -75.59     68.03 o
   0   5 -25      805.81      749.89     90.71 o
   1   5 -25      183.43     1074.19    210.91 o
   2   5 -25     2214.96     2730.45    181.43 o
   3   5 -25     2219.68     2528.47    396.87 o
   4   5 -25      375.28      334.61    204.10 o
   5   5 -25      716.52      615.46    212.04 o
  -1   6 -25       18.61       91.47     68.03 o
   0   6 -25      130.90      268.09    188.98 o
   1   6 -25       98.50       98.27     82.40 o
   2   6 -25      434.92      526.43     71.06 o
   3   6 -25      139.04      259.52    148.54 o
   4   6 -25      257.20      226.03     75.59 o
  -5   0 -24     6606.81     5346.75    458.10 o
  -4   0 -24      507.69      666.74    152.70 o
  -3   0 -24    15469.77    15242.75    515.55 o
  -2   0 -24      177.15       22.68     75.59 o
  -1   0 -24    28933.41    29069.62    800.54 o
   0   0 -24      831.64      936.61    106.59 o
   1   0 -24     7757.98     6938.01    246.44 o
   3   0 -24     4296.86     3557.45    186.72 o
   5   0 -24     5458.07     5603.77    221.49 o
   6   0 -24       77.95        0.00     75.59 o
   7   0 -24     8003.74     8964.68    395.36 o
  -5   1 -24       83.23      551.08    159.50 o
  -4   1 -24      470.70      546.79    357.94 o
  -3   1 -24     1645.43     1997.19    217.71 o
  -2   1 -24      756.80      910.81     66.41 o
  -1   1 -24     1534.26     1646.32    192.76 o
   0   1 -24      507.20      453.20     56.32 o
   1   1 -24      312.86      863.28     96.76 o
   2   1 -24     2130.74     2191.31    109.23 o
   3   1 -24     1947.07     1953.93     84.81 o
   4   1 -24     1431.27     1235.20    101.30 o
   5   1 -24     1171.87     1399.49    102.96 o
   6   1 -24      190.28      145.99     63.34 o
   7   1 -24     1729.74     1402.53    244.17 o
   8   1 -24     1167.90     1635.11    158.71 o
  -5   2 -24      967.39     1029.59    145.14 o
  -4   2 -24     2493.42     3096.32    222.25 o
  -3   2 -24       21.02      278.94     99.03 o
  -2   2 -24     1025.65     1390.93    168.57 o
  -1   2 -24      110.55       -7.56     38.55 o
   0   2 -24    13685.94    13800.54    432.02 o
   1   2 -24      605.47      626.67     82.40 o
   2   2 -24     6184.41     6310.29    829.64 o
   3   2 -24     7061.46     7488.62    201.84 o
   4   2 -24      325.14      655.91    379.10 o
   5   2 -24      717.56      585.96    100.16 o
   6   2 -24     1399.24     1184.26     88.56 o
   7   2 -24      438.19     1040.17    190.50 o
   8   2 -24     6004.40     5926.70    207.80 o
  -4   3 -24     1126.82      726.46    145.14 o
  -3   3 -24     1369.63     1359.18    211.66 o
  -2   3 -24      598.97      836.34     94.94 o
  -1   3 -24      590.19      605.51    106.59 o
   0   3 -24      611.31      703.02     92.22 o
   1   3 -24      300.70      285.75     59.37 o
   2   3 -24     1678.27     1390.93     84.67 o
   3   3 -24     1701.63     1886.55    213.55 o
   4   3 -24      131.29      232.39     82.40 o
   5   3 -24     2777.87     2552.05    210.91 o
   6   3 -24     1128.08     1807.89    319.01 o
   7   3 -24     2275.90     2028.51    228.67 o
   8   3 -24     5461.71     6540.04    317.63 o
  -2   4 -24      563.74     1080.24    148.92 o
  -1   4 -24     3607.91     4061.66    199.57 o
   0   4 -24      143.71       62.43     46.67 o
   1   4 -24     1895.29     2596.81    659.18 o
   2   4 -24      831.02      829.75    117.17 o
   3   4 -24     3467.98     4305.10    202.97 o
   4   4 -24     4044.79     3735.85    138.34 o
   5   4 -24     6362.87     7084.81   1407.56 o
   6   4 -24     2071.30     2155.94    226.03 o
   7   4 -24      275.86       75.59     83.15 o
  -3   5 -24      437.58      468.68    127.75 o
  -2   5 -24      182.15       59.72     75.59 o
   0   5 -24      285.46      346.22     74.08 o
   1   5 -24      153.01      195.79     43.76 o
   2   5 -24     3460.64     3199.30    147.39 o
   3   5 -24      699.85      990.28    114.90 o
   4   5 -24     1037.79     1276.78    130.78 o
   5   5 -24      980.55      724.26    139.47 o
   6   5 -24      758.76      769.55    144.38 o
  -2   6 -24     6968.51     6259.93    412.74 o
  -1   6 -24     1814.66     1648.15    119.39 o
   0   6 -24    17070.81    16847.70    869.33 o
   1   6 -24     1105.61     1006.69    181.05 o
   2   6 -24     8389.62     8795.47    857.61 o
   3   6 -24      546.74     1062.85    176.13 o
   4   6 -24     1256.12     1496.76    201.84 o
   5   6 -24     4427.52     4155.12    217.31 o
   0   7 -24      944.87     1031.35    127.60 o
   1   7 -24     1304.95     1149.78    170.84 o
   2   7 -24     2227.35     2444.21    574.14 o
   3   7 -24      698.88     1029.59    167.06 o
   4   7 -24      367.91      207.68     59.37 o
  -5   1 -23      623.29      323.54    112.63 o
  -4   1 -23      263.43      339.42     83.15 o
  -3   1 -23      299.59       57.43    244.92 o
  -2   1 -23      611.91      833.04     90.71 o
  -1   1 -23      317.08      528.43     68.78 o
   0   1 -23      600.79      769.55    149.68 o
   1   1 -23      380.13      483.73     43.29 o
   2   1 -23     1356.01     1503.56    108.10 o
   3   1 -23     1008.84     1163.02    137.20 o
   4   1 -23     3617.92     3940.71    174.62 o
   5   1 -23      666.43      648.31     57.20 o
   6   1 -23     2923.97     2649.57    250.97 o
   7   1 -23       66.99      143.63     52.16 o
   8   1 -23      747.65      421.35     68.66 o
   9   1 -23     1707.44     1810.11    336.77 o
  -5   2 -23     8170.49     9927.74    606.26 o
  -3   2 -23     2256.63     2666.95    242.66 o
  -2   2 -23    23597.67    23349.06    523.61 o
  -1   2 -23     1716.90     1654.23    153.83 o
   0   2 -23    21308.78    21452.42    435.66 o
   1   2 -23      423.51      231.57     57.87 o
   2   2 -23    13340.20    12519.41    751.40 o
   3   2 -23      237.62      328.56     59.74 o
   4   2 -23    15199.32    16084.71    395.59 o
   5   2 -23      970.06      735.83     75.37 o
   6   2 -23     8118.05     8580.76    257.02 o
   7   2 -23      263.69      293.30     89.20 o
   8   2 -23     2200.69     2241.79    138.27 o
   9   2 -23     4097.96     4258.05    264.41 o
  -5   3 -23      462.08      483.80    152.70 o
  -4   3 -23      679.51      542.76    149.68 o
  -3   3 -23      278.17      226.03     91.47 o
  -2   3 -23     2283.70     2310.10    110.23 o
  -1   3 -23      620.62      452.22     90.71 o
   0   3 -23     1826.44     2008.50    215.82 o
   1   3 -23     1825.48     1762.59    166.31 o
   2   3 -23     1359.16     1359.18     89.96 o
   3   3 -23      411.46      317.49     89.96 o
   4   3 -23      413.24      483.80     61.23 o
   5   3 -23      305.83      439.20     76.35 o
   6   3 -23     1001.25      956.29    250.97 o
   8   3 -23     2959.78     3264.53    213.90 o
  -5   4 -23     1907.78     1942.76    229.81 o
  -4   4 -23     8136.41     8064.19    655.40 o
  -3   4 -23     3826.36     3019.22    238.88 o
  -2   4 -23     1490.93     1264.69    111.12 o
  -1   4 -23    18040.57    17261.85    387.48 o
   0   4 -23      627.76      558.90     58.11 o
   1   4 -23    17613.54    17953.55    759.72 o
   2   4 -23      120.46      143.63     83.15 o
   3   4 -23     4796.14     4002.35    473.22 o
   4   4 -23       23.20       37.80     52.92 o
   5   4 -23     3654.56     3609.61    156.48 o
   6   4 -23      540.67      516.48    135.69 o
   7   4 -23     7361.57     7408.96    299.35 o
   8   4 -23       99.07       15.15     90.33 o
  -3   5 -23       96.10      -71.59     50.26 o
  -2   5 -23       62.59      103.08    188.98 o
  -1   5 -23      858.29     1233.69    170.84 o
   0   5 -23      586.58      946.06    221.49 o
   1   5 -23     2348.84     1973.76    208.64 o
   2   5 -23      525.32      590.09    219.22 o
   3   5 -23      153.87      -22.68     38.55 o
   4   5 -23     3241.36     2975.50    187.47 o
   5   5 -23      398.46      458.89     79.00 o
   6   5 -23      486.30      333.37     60.48 o
   7   5 -23     4698.30     4682.28    261.55 o
  -3   6 -23       22.54       98.27     98.27 o
  -2   6 -23      291.97      386.28     99.03 o
  -1   6 -23     2047.05     2224.40    181.43 o
   0   6 -23     1552.40     1221.60    194.28 o
   1   6 -23      619.82      613.82    137.58 o
   2   6 -23      257.78      218.72     79.00 o
   3   6 -23       22.75       98.27     53.67 o
   4   6 -23      261.76      239.55     78.62 o
   5   6 -23      178.03      333.37     98.27 o
   6   6 -23       39.40      -72.56     48.37 o
  -2   7 -23      583.61      808.78    342.06 o
  -1   7 -23      383.93     1102.91    179.16 o
   0   7 -23       36.54      126.40     47.04 o
   1   7 -23     2731.89     2537.96    259.66 o
   2   7 -23     1801.23     1641.90    204.10 o
   3   7 -23     2670.14     2438.66    283.48 o
   4   7 -23      675.32      657.67    142.87 o
   5   7 -23     1905.58     1792.67    229.05 o
   0   8 -23       34.88     -168.95    112.63 o
   1   8 -23    15663.47    15141.83    634.43 o
   2   8 -23     1227.90     1183.95    291.04 o
   3   8 -23     5689.03     5284.14    683.75 o
  -6   0 -22    10863.47    10921.80    472.46 o
  -5   0 -22     1694.90     1836.93    156.48 o
  -4   0 -22    12095.35    12211.43    595.68 o
  -3   0 -22     2446.10     2139.31    120.95 o
  -2   0 -22    17292.89    16940.59    498.16 o
  -1   0 -22    16064.17    14437.67    418.03 o
   0   0 -22    18066.94    17258.84    502.70 o
   1   0 -22     1049.98     1301.73    169.33 o
   2   0 -22       93.94       -7.56     38.55 o
   3   0 -22     6534.62     7772.56    398.38 o
   4   0 -22    14905.60    14943.40    340.17 o
   5   0 -22     8773.92    11455.49    520.84 o
   6   0 -22    24044.22    24085.72    998.60 o
   7   0 -22     6664.90     6015.00    256.26 o
   8   0 -22     1610.40     1203.45    120.95 o
   9   0 -22     5967.11     5708.85    393.84 o
  -6   1 -22      491.98      764.25    158.75 o
  -5   1 -22     1188.75      947.81    387.04 o
  -4   1 -22      136.85       61.73    227.16 o
  -3   1 -22      159.73      152.18     52.92 o
  -2   1 -22      311.32      461.12     74.84 o
  -1   1 -22      943.63      703.99     64.25 o
   0   1 -22     1006.15     1412.02    152.70 o
   1   1 -22       45.55       70.61     34.10 o
   2   1 -22       12.06       53.67     32.07 o
   3   1 -22     1286.03     1308.53    106.59 o
   4   1 -22     1371.08     1317.79     76.73 o
   5   1 -22     3655.14     3944.22    106.97 o
   6   1 -22     3793.67     3360.15    119.14 o
   7   1 -22     2219.71     2475.32    698.87 o
   8   1 -22      433.09      535.20    120.95 o
   9   1 -22     2488.05     2616.82    184.67 o
  -6   2 -22      440.53      793.86    256.26 o
  -5   2 -22     6357.16     5539.23    292.43 o
  -4   2 -22      128.04      105.08     68.03 o
  -3   2 -22     5935.28     5971.29    407.07 o
  -2   2 -22     3669.67     3353.34    170.84 o
  -1   2 -22     1574.11     2258.30    299.35 o
   0   2 -22     2968.71     3014.14    135.28 o
   1   2 -22      414.05      421.84     71.53 o
   2   2 -22      736.41      611.99    375.32 o
   3   2 -22     3676.37     3697.39    370.03 o
   4   2 -22     2777.37     2908.80    413.88 o
   5   2 -22     8368.06     8296.66    231.32 o
   6   2 -22     4597.00     4326.63    140.89 o
   7   2 -22     5929.25     5849.42    661.82 o
   8   2 -22     4314.07     4183.02    151.09 o
   9   2 -22      571.74      449.69    147.41 o
  -6   3 -22      667.65      461.12    142.12 o
  -5   3 -22      335.27      346.22    142.12 o
  -2   3 -22     2230.06     2415.20    430.13 o
  -1   3 -22      568.71      457.85     60.29 o
   0   3 -22     5052.98     4981.52    172.56 o
   1   3 -22     1470.37     1120.30     81.64 o
   2   3 -22      989.66     1018.96    238.50 o
   3   3 -22     1300.08     1586.84    175.76 o
   4   3 -22      382.76      326.62     60.10 o
   5   3 -22     1962.79     1758.91    148.92 o
   6   3 -22     1365.15     1675.28    300.86 o
   7   3 -22      678.57      680.84     72.57 o
   8   3 -22      464.38      586.72    162.90 o
   9   3 -22      239.56      136.07     83.15 o
  -5   4 -22      154.58      368.47     98.12 o
  -4   4 -22     1361.81     1134.63    130.75 o
  -3   4 -22     3316.96     3095.91    189.74 o
  -2   4 -22     5195.87     4792.48    174.24 o
  -1   4 -22      470.31      480.06     53.98 o
   0   4 -22     5988.75     6865.44    201.84 o
   1   4 -22      138.65      319.25     94.87 o
   2   4 -22     2740.68     3173.64    142.29 o
   3   4 -22     4227.78     4599.33    426.35 o
   4   4 -22     3017.57     3242.87    175.00 o
   5   4 -22     3690.65     3746.43    276.67 o
   6   4 -22     4454.77     3875.70    195.03 o
   7   4 -22      602.61      752.98    283.85 o
   8   4 -22     1660.80     1707.22    122.27 o
  -4   5 -22       50.70      131.40     67.19 o
  -3   5 -22      394.70      507.23     74.08 o
  -2   5 -22      260.77      483.80    137.58 o
  -1   5 -22      158.26      106.62     98.65 o
   0   5 -22     1317.27     1703.78    188.23 o
   1   5 -22     1492.30     1661.19    191.25 o
   2   5 -22      449.70      341.05     53.61 o
   3   5 -22      734.64      887.22     84.46 o
   4   5 -22     1625.63     1505.82     92.87 o
   5   5 -22       12.68      150.43     98.27 o
   6   5 -22     3075.32     3023.39    257.02 o
   7   5 -22     1573.21     1314.58    182.94 o
   8   5 -22     1148.92     1372.10    115.79 o
  -3   6 -22    12225.44    11229.83    485.38 o
  -2   6 -22      652.61      544.43    265.33 o
  -1   6 -22     5157.55     5852.62    369.65 o
   0   6 -22     2104.94     1811.04    290.66 o
   1   6 -22     4663.93     5091.58    206.75 o
   2   6 -22     2866.70     2769.17    214.69 o
   3   6 -22     7648.07     6580.25    202.81 o
   4   6 -22     2088.22     2311.88    387.80 o
   5   6 -22     7518.85     6841.47    519.33 o
   6   6 -22     4708.00     4173.63    202.37 o
   7   6 -22     5425.03     4412.41    358.31 o
  -3   7 -22     1500.62     1477.10    193.52 o
  -2   7 -22       57.74      176.13    176.51 o
  -1   7 -22      725.31      359.59     95.25 o
   0   7 -22      755.38      824.44    161.39 o
   1   7 -22      184.09        0.00     75.59 o
   2   7 -22       34.90       22.19     53.29 o
   3   7 -22     1891.76     2456.04    189.74 o
   4   7 -22      495.11      717.39    157.99 o
   5   7 -22     1298.47     1080.24    234.34 o
  -2   8 -22     1429.76     1203.45    186.72 o
  -1   8 -22     4427.52     4124.69    204.35 o
   0   8 -22      308.08      194.52     61.23 o
   2   8 -22      185.94      383.98     97.82 o
   3   8 -22      951.14     1061.95    178.78 o
   4   8 -22     3079.13     3798.59    197.65 o
   5   8 -22     1112.60     1390.93    226.78 o
  -7   1 -21      742.17      640.36    237.36 o
  -6   1 -21      968.45     1048.77    244.92 o
  -5   1 -21      888.03      565.12    243.79 o
  -4   1 -21      182.31     -124.73     83.15 o
  -3   1 -21      810.40      766.13    132.67 o
  -2   1 -21      861.86      920.09     90.08 o
  -1   1 -21     2305.72     1904.97    114.15 o
   0   1 -21      860.42     1296.43     63.14 o
   1   1 -21     1070.55     1242.38     74.95 o
   2   1 -21      370.59      574.65     60.80 o
   3   1 -21      564.08      519.87     37.91 o
   4   1 -21     1351.56      964.43     57.87 o
   5   1 -21     5569.48     5492.70    157.82 o
   6   1 -21      181.11      257.75     56.32 o
   7   1 -21     2329.08     2487.32    123.41 o
   8   1 -21       65.71       43.08    154.59 o
   9   1 -21      488.39      793.74    171.60 o
  10   1 -21     4165.80     5165.31    778.99 o
  -7   2 -21    12702.39    12984.44    747.24 o
  -6   2 -21    12616.65    11381.42    387.37 o
  -5   2 -21     4610.24     5801.07    450.54 o
  -4   2 -21      622.66      218.47     89.96 o
  -3   2 -21    18499.08    17179.79    892.01 o
  -1   2 -21    23933.20    26119.34    531.35 o
   0   2 -21     4107.95     4505.39    198.06 o
   1   2 -21     4789.38     5157.77    287.26 o
   2   2 -21      917.31      826.64    188.98 o
   3   2 -21    18203.50    19060.63    345.73 o
   4   2 -21      546.80      423.74     45.73 o
   5   2 -21    25588.88    26387.05    467.17 o
   6   2 -21       69.35      199.75     60.46 o
   7   2 -21     7743.86     7860.97   1057.94 o
   8   2 -21     3075.59     2666.95    170.84 o
   9   2 -21     4387.54     4466.39    227.92 o
  10   2 -21     4337.51     4366.30    322.03 o
  -6   3 -21      731.39      335.58     98.57 o
  -4   3 -21        7.93       44.60     60.48 o
  -2   3 -21       94.98        3.89     26.99 o
  -1   3 -21     1629.08     1435.88     84.71 o
   0   3 -21     3308.56     3557.45    176.13 o
   1   3 -21      559.43      860.04    320.14 o
   2   3 -21     1809.49     1926.88    115.66 o
   3   3 -21     1103.25     1097.62     98.27 o
   4   3 -21     1128.52      941.02    119.82 o
   5   3 -21     4603.23     4623.39    168.27 o
   6   3 -21     1852.10     1961.76    141.36 o
   7   3 -21      903.50     1040.70    146.65 o
   8   3 -21      878.46      853.45    106.59 o
   9   3 -21       84.91        7.56     92.22 o
  -6   4 -21     7897.93     8324.33    337.25 o
  -5   4 -21      865.96      399.89    128.51 o
  -4   4 -21     6648.86     8035.63    467.93 o
  -3   4 -21      127.88      233.32     67.28 o
  -2   4 -21     7096.64     6384.66    208.64 o
  -1   4 -21       67.13      333.37     82.40 o
   0   4 -21     6092.83     6333.27    215.22 o
   1   4 -21     1260.51      956.84    177.65 o
   2   4 -21    18768.23    19482.94    466.14 o
   3   4 -21     1352.22     1126.35     93.74 o
   4   4 -21     9905.06     9875.58    294.06 o
   5   4 -21     1255.31     1347.93     97.64 o
   6   4 -21     4833.25     5028.79    169.60 o
   7   4 -21     7579.26     6649.26    198.47 o
   8   4 -21    11416.64    11409.45    806.21 o
   9   4 -21     5653.60     6068.68    446.76 o
  -5   5 -21       11.28     -181.43    120.95 o
  -4   5 -21      559.14      432.50     77.62 o
  -3   5 -21       65.51      105.08     74.84 o
  -2   5 -21      778.64      755.81     89.20 o
  -1   5 -21      928.53      977.33     85.66 o
   0   5 -21     1131.10     1543.25    129.33 o
   1   5 -21     1249.04     1267.36    123.60 o
   2   5 -21     1712.21     2158.59    319.76 o
   3   5 -21      517.26      513.57     58.24 o
   4   5 -21     1825.62     1571.60    137.58 o
   5   5 -21     1270.93     1311.39    241.14 o
   6   5 -21     2665.63     2457.08    711.72 o
   7   5 -21      733.92      894.28    145.90 o
   8   5 -21     2697.03     2542.98    140.60 o
  -5   6 -21       36.72      293.30    151.94 o
  -4   6 -21       51.86      -22.68     68.03 o
  -3   6 -21      394.32      188.98     66.52 o
  -1   6 -21      206.80      644.82    119.44 o
   0   6 -21       72.10      368.90     83.91 o
   1   6 -21      855.58      709.41     69.50 o
   2   6 -21     1000.59      939.72     99.03 o
   3   6 -21      877.80      586.95     82.60 o
   4   6 -21      387.43      439.20     69.55 o
   5   6 -21      277.53      174.62     59.72 o
   6   6 -21     1028.50      909.26    331.48 o
   7   6 -21       52.04       59.47    105.83 o
   8   6 -21      418.55      404.29    184.07 o
  -3   7 -21     1163.17      993.78    290.28 o
  -2   7 -21      134.75       37.80    114.15 o
  -1   7 -21      166.12       68.03     60.48 o
   0   7 -21      776.74      851.01    212.80 o
   1   7 -21      416.77      302.42     52.10 o
   2   7 -21     1707.45     1395.81    102.43 o
   3   7 -21      103.08       98.27     53.67 o
   4   7 -21       67.77      -26.58     64.63 o
   5   7 -21      499.52      915.44    173.87 o
   6   7 -21      341.38      507.23    129.27 o
   7   7 -21      206.50      350.40     88.41 o
  -3   8 -21     3446.67     3199.29    532.56 o
  -2   8 -21     8312.13     8397.72    398.38 o
  -1   8 -21     1594.71     1862.51    112.39 o
   0   8 -21    10611.90    10627.25    435.68 o
   1   8 -21       92.81      151.05    502.32 o
   2   8 -21    18806.46    19387.74   1457.83 o
   3   8 -21     1595.64     1333.48    120.95 o
   4   8 -21     8523.57     8743.07    413.00 o
   6   8 -21     6004.42     6246.36    552.21 o
  -1   9 -21      309.57       -5.26     41.94 o
   0   9 -21      104.39      132.41    114.15 o
   1   9 -21      709.21      507.23    113.39 o
   2   9 -21      507.24      338.23    260.80 o
   3   9 -21      917.67      393.09    145.14 o
   4   9 -21      273.39      439.20    152.70 o
  -7   0 -20    21897.05    21208.62    810.37 o
  -6   0 -20       49.45       53.67     68.79 o
  -5   0 -20    13595.76    12365.65    619.11 o
  -4   0 -20     1021.25     1149.78    123.97 o
  -3   0 -20     6186.30     6510.14    210.15 o
  -1   0 -20    11437.61    11306.57    498.92 o
   0   0 -20     5278.74     6150.32    218.47 o
   1   0 -20    37644.94    36255.57    926.78 o
   2   0 -20     7171.46     7681.09    274.41 o
   3   0 -20    12849.30    13411.86    302.38 o
   4   0 -20    60680.13    61271.85   1549.67 o
   5   0 -20     8155.70     8397.72    238.88 o
   6   0 -20     3899.97     3984.55    153.46 o
   7   0 -20      428.40      957.77     96.76 o
   8   0 -20     4466.58     3599.02    291.79 o
   9   0 -20      539.32      399.89    104.32 o
  10   0 -20    10354.58    10597.50    608.53 o
  -7   1 -20      760.16     1339.52    235.85 o
  -6   1 -20      444.96      278.94    113.39 o
  -5   1 -20      841.03      696.37     89.20 o
  -4   1 -20      646.96      645.59    109.23 o
  -3   1 -20     1873.01     2168.21    311.82 o
  -2   1 -20     2316.55     2780.38    179.54 o
  -1   1 -20      839.32      736.79     91.09 o
   0   1 -20     3642.53     4113.50    112.55 o
   1   1 -20     1947.03     2088.20    449.03 o
   2   1 -20     1034.89      820.26     56.07 o
   3   1 -20      302.79      427.53     77.86 o
   4   1 -20     6770.53     6530.35    496.27 o
   5   1 -20     2456.63     2745.06    558.64 o
   6   1 -20     1536.73     1683.20    142.87 o
   7   1 -20     1283.85     1034.88    106.59 o
   8   1 -20     1795.67     1630.73     97.59 o
   9   1 -20      197.72       40.21     83.15 o
  10   1 -20     7882.15     7988.44    909.77 o
  -7   2 -20      295.09      228.96     84.27 o
  -6   2 -20     5006.68     4922.67    208.10 o
  -5   2 -20     3517.69     3332.93    201.08 o
  -4   2 -20     5209.11     4765.44    263.82 o
  -3   2 -20      342.50       27.50    214.69 o
  -2   2 -20     7491.95     8510.69    507.99 o
  -1   2 -20     1745.91     2183.16    170.46 o
   0   2 -20    16071.41    18201.16    931.32 o
   1   2 -20      269.73      430.43    309.93 o
   2   2 -20    10119.89    10812.95    271.38 o
   3   2 -20    18710.45    19449.25    481.91 o
   4   2 -20     9248.81    10231.51    207.06 o
   5   2 -20     1321.24     1041.84    212.80 o
   6   2 -20     1195.93      957.77     80.89 o
   7   2 -20     1728.77     1776.90     94.23 o
   8   2 -20     1472.52     1105.96    104.70 o
   9   2 -20     1763.50     1663.39    387.42 o
  10   2 -20      784.58      527.40     89.72 o
  -7   3 -20        4.28       -7.56     99.78 o
  -6   3 -20      695.51      749.89    157.24 o
  -4   3 -20      237.43       17.30     52.16 o
  -3   3 -20      552.53      534.48     76.61 o
  -2   3 -20      511.24      663.37     97.89 o
  -1   3 -20     3015.05     2730.45    117.93 o
   0   3 -20     1816.74     2163.50     89.20 o
   1   3 -20      398.42      407.30     56.99 o
   2   3 -20      909.58      892.45     64.08 o
   3   3 -20      268.91      283.45     47.39 o
   4   3 -20     1246.75     1161.88    106.59 o
   5   3 -20     1583.80     1477.10     93.74 o
   6   3 -20     1933.37     2182.66    114.24 o
   7   3 -20     2978.39     2676.02    126.24 o
   8   3 -20      140.71      200.74     87.25 o
   9   3 -20      571.30      755.18    100.54 o
  10   3 -20      699.37      572.51     95.49 o
  -7   4 -20     7271.87     6552.48    352.27 o
  -6   4 -20      514.91     1018.25    182.94 o
  -5   4 -20     5133.67     4039.74    320.52 o
  -4   4 -20      292.00      264.58    113.39 o
  -3   4 -20     5585.60     5285.13    435.80 o
  -2   4 -20     2766.55     2702.79    126.24 o
  -1   4 -20    14372.63    14146.24    477.75 o
   0   4 -20     7551.22     7516.16    277.01 o
   1   4 -20     4114.57     5191.54    201.16 o
   2   4 -20      735.71      799.65    104.32 o
   3   4 -20     3319.06     3319.97    538.98 o
   4   4 -20     2773.76     2929.65    125.27 o
   5   4 -20    11791.54    11394.77    902.97 o
   6   4 -20     6288.59     5410.25    242.66 o
   7   4 -20     4544.35     4859.47    393.09 o
   8   4 -20      416.38      305.58     60.29 o
   9   4 -20      387.29      195.79     68.03 o
  -6   5 -20       52.73       44.60    105.08 o
  -5   5 -20      215.17       22.68     75.59 o
  -4   5 -20      679.88      957.77    113.39 o
  -2   5 -20     1128.54     1518.58    343.57 o
  -1   5 -20     1177.20     1443.84    112.63 o
   0   5 -20      289.34      279.59     37.42 o
   1   5 -20     1653.99     1448.65    234.34 o
   2   5 -20      801.76      718.71    135.31 o
   3   5 -20     2229.73     2033.19    304.64 o
   4   5 -20     3093.83     3323.11    230.56 o
   5   5 -20     3317.55     2821.92    231.32 o
   6   5 -20      520.23      542.76     80.89 o
   7   5 -20     2911.40     2775.00    291.04 o
   8   5 -20     1327.84     1010.73    120.95 o
   9   5 -20     2786.15     2344.92    142.87 o
  -5   6 -20     2811.54     3222.55    453.94 o
  -4   6 -20     8009.73     7333.13    276.30 o
  -3   6 -20      331.46      210.36     65.02 o
  -2   6 -20    15823.64    15842.55    400.48 o
  -1   6 -20      388.29      618.36     82.40 o
   0   6 -20    10644.96    10216.65    633.10 o
   1   6 -20     5753.33     5763.33    653.89 o
   2   6 -20     9043.90     9381.20    286.50 o
   3   6 -20    15598.10    14932.46    666.36 o
   4   6 -20    10801.32    11203.38    310.69 o
   5   6 -20     4986.33     4984.07    201.08 o
   6   6 -20     1846.25     1799.86    303.13 o
   7   6 -20     9967.54     9393.13    828.89 o
   8   6 -20     1101.33     1333.08    148.92 o
  -5   7 -20      218.90      150.43     59.72 o
  -3   7 -20        3.03      -49.06     44.98 o
  -2   7 -20      359.69      165.55     67.28 o
  -1   7 -20       87.25       23.18     49.14 o
   1   7 -20      560.34      616.21    219.22 o
   2   7 -20     1798.44     1585.96    117.93 o
   3   7 -20     2727.59     3197.61    284.23 o
   4   7 -20     1297.96     1628.03    233.21 o
   5   7 -20      923.35      917.58     83.03 o
   6   7 -20       84.24      -68.03     60.48 o
   7   7 -20     1504.87     1571.60    151.94 o
  -4   8 -20       63.66      302.38    120.95 o
  -3   8 -20     3730.16     3010.15    276.67 o
  -2   8 -20      785.81      704.88     76.23 o
  -1   8 -20     2434.93     2613.52    197.68 o
   0   8 -20       97.00       89.95     56.70 o
   1   8 -20     3477.90     3418.36    144.71 o
   2   8 -20     1311.12     1483.15    140.60 o
   3   8 -20     5649.30     6571.67    252.69 o
   4   8 -20     5790.17     5568.20    706.80 o
   5   8 -20     3154.96     3973.21    350.76 o
   6   8 -20      869.17     1173.22    190.50 o
  -2   9 -20     1197.30     1237.17    131.16 o
  -1   9 -20      423.62       75.59     60.48 o
   1   9 -20     1018.58     1255.30    136.22 o
   2   9 -20       63.64       12.15     57.80 o
   4   9 -20      975.69      712.09    157.99 o
   5   9 -20      191.80      105.08     70.38 o
  -8   1 -19      623.26      730.99    122.46 o
  -7   1 -19      135.27      204.99    264.20 o
  -6   1 -19     2232.89     2044.06    164.79 o
  -5   1 -19      864.18      952.48    112.63 o
  -4   1 -19      396.83      543.54    253.24 o
  -3   1 -19     2503.34     2432.99    399.14 o
  -2   1 -19     5133.33     4824.61    537.47 o
  -1   1 -19      532.63      658.25    195.79 o
   0   1 -19     7761.56     8108.77    191.46 o
   1   1 -19      535.24      551.08     77.86 o
   2   1 -19      956.22     1072.37     94.11 o
   3   1 -19      271.85      321.17    143.25 o
   4   1 -19     4437.53     5008.85    184.45 o
   5   1 -19      335.15      374.36     33.26 o
   6   1 -19     5363.93     5533.72    289.90 o
   7   1 -19       94.77       42.26     39.37 o
   8   1 -19     5022.14     4960.02    147.24 o
   9   1 -19     2202.55     1994.18    430.13 o
  10   1 -19     5473.75     5413.07    233.36 o
  -8   2 -19     7569.02     7086.10    356.63 o
  -6   2 -19     5935.16     6439.84    293.30 o
  -5   2 -19     3425.33     3693.52    201.08 o
  -4   2 -19     6043.31     6580.45    239.63 o
  -3   2 -19      330.29      730.99    112.63 o
  -2   2 -19    39886.14    40269.16    740.01 o
  -1   2 -19     3475.94     3575.64    106.88 o
   0   2 -19    45551.61    46139.57    744.02 o
   1   2 -19     5709.28     6005.00    291.04 o
   2   2 -19    17440.34    18609.70    356.05 o
   3   2 -19      747.17      863.92     48.63 o
   4   2 -19     8683.88     9023.59    816.41 o
   5   2 -19     3202.45     3403.24    273.65 o
   6   2 -19     9857.48    10350.58    361.34 o
   7   2 -19        2.39       10.73     53.67 o
   8   2 -19     8421.02     8898.91    278.94 o
   9   2 -19      250.53      424.84     75.59 o
  10   2 -19     8464.76     8327.86    319.75 o
  -7   3 -19       81.19      222.38     82.43 o
  -6   3 -19      264.36      297.75     71.20 o
  -5   3 -19       43.87       53.64     56.32 o
  -4   3 -19      133.85      793.74    166.31 o
  -3   3 -19      243.95      287.26     44.60 o
  -2   3 -19     1542.77     1356.70    136.07 o
  -1   3 -19     2602.77     2770.92    332.61 o
   0   3 -19     3757.10     3434.23    163.28 o
   1   3 -19     1401.25     1239.74     98.27 o
   2   3 -19      143.80      311.29     80.13 o
   3   3 -19     1940.02     2101.92    126.76 o
   4   3 -19      339.03      136.07     44.60 o
   5   3 -19     1770.46     1677.39    309.56 o
   6   3 -19     1811.52     1750.84    290.28 o
   7   3 -19     1005.42     1176.35    184.83 o
   9   3 -19     1139.76      993.78    145.14 o
  10   3 -19      306.29      124.58     58.81 o
  -7   4 -19     2796.70     3586.64    233.91 o
  -6   4 -19      112.94      -83.10     55.40 o
  -5   4 -19     1779.16     1404.53    130.02 o
  -4   4 -19       32.89       68.03     76.35 o
  -3   4 -19    27730.63    27183.36    945.68 o
  -2   4 -19    16283.87    15775.89    369.65 o
   0   4 -19      619.99      559.60     54.10 o
   1   4 -19    21874.70    23183.52    730.99 o
   2   4 -19     6185.87     6739.06    184.45 o
   3   4 -19    16097.07    14944.23   1238.98 o
   4   4 -19      601.20      553.34    162.53 o
   5   4 -19     1344.20     1122.96     84.82 o
   6   4 -19       93.53      278.94     61.23 o
   7   4 -19     9160.67     9132.79    241.51 o
   8   4 -19     1809.50     1953.81    140.60 o
   9   4 -19    10846.37    10661.15    357.92 o
  10   4 -19       56.20       -7.56     46.11 o
  -7   5 -19      363.46      308.42     97.52 o
  -6   5 -19      231.37      210.91     83.15 o
  -4   5 -19      344.18      304.80     65.01 o
  -2   5 -19      431.43      241.90     54.43 o
  -1   5 -19     3841.84     3689.64    111.28 o
   0   5 -19        7.95      125.58     43.61 o
   1   5 -19     1658.30     1840.74    391.95 o
   2   5 -19      517.04      578.20     56.92 o
   3   5 -19     5563.12     5448.81    192.76 o
   4   5 -19      709.22      703.02     74.08 o
   5   5 -19     2701.95     3031.14    137.64 o
   6   5 -19     1525.51     1676.67    106.59 o
   7   5 -19     2035.70     2381.98    269.49 o
   8   5 -19       95.49      173.00     54.59 o
   9   5 -19     3619.70     3588.44    176.89 o
  -6   6 -19     1735.29     1499.18    314.85 o
  -5   6 -19     1243.60      989.36    218.47 o
  -4   6 -19       70.28      476.24    129.27 o
  -3   6 -19      701.54      868.57     77.11 o
  -2   6 -19      872.59      718.27     60.27 o
  -1   6 -19     2757.03     2716.32    135.31 o
   0   6 -19      942.21     1021.06     82.02 o
   1   6 -19      139.76      122.59    124.73 o
   2   6 -19      389.34      430.82    295.57 o
   3   6 -19      103.83       99.33    120.57 o
   4   6 -19      645.14      680.87     94.00 o
   5   6 -19      291.31      437.06     65.40 o
   6   6 -19     2917.85     3262.63    248.70 o
   7   6 -19       18.58       90.75     47.84 o
   8   6 -19       65.06      150.43     52.92 o
   9   6 -19     2280.02     2068.28    188.98 o
  -4   7 -19      358.10      207.74     79.75 o
  -3   7 -19      659.12      404.80     61.06 o
  -2   7 -19      256.50      281.16     98.65 o
   0   7 -19     1003.02     1306.49    288.39 o
   1   7 -19      443.12       61.05    170.46 o
   2   7 -19      478.95      494.55     74.46 o
   3   7 -19     3784.74     3618.63    484.93 o
   4   7 -19     1205.90     1001.93    104.73 o
   5   7 -19     3208.84     3115.98    154.97 o
   6   7 -19      182.91      335.34    248.70 o
   7   7 -19      919.61      431.64    130.02 o
   8   7 -19     2471.33     2481.75    277.43 o
  -4   8 -19     1542.41     1428.56    114.97 o
  -3   8 -19    13117.36    13660.57    566.24 o
  -2   8 -19     3972.16     4273.77    938.88 o
  -1   8 -19     4078.40     3571.83    329.21 o
   0   8 -19      567.26      769.55     81.64 o
   1   8 -19    10127.32    10085.46    476.62 o
   2   8 -19      114.70      375.65    253.24 o
   3   8 -19    21583.79    21128.15    553.35 o
   4   8 -19      205.86      200.38     54.81 o
   5   8 -19     5035.98     5514.31    939.25 o
   6   8 -19      296.31      356.05    114.90 o
   7   8 -19     3102.78     2805.46    395.73 o
  -3   9 -19      378.47      516.59     82.78 o
  -2   9 -19      714.26      817.93    119.44 o
  -1   9 -19      247.64      408.69    154.59 o
   0   9 -19      407.82      424.84     96.76 o
   1   9 -19      605.80      676.75    104.13 o
   2   9 -19      831.72      665.88     84.81 o
   3   9 -19      735.94      676.58    137.58 o
   4   9 -19     1301.62     1339.52    133.80 o
   5   9 -19       60.08       37.80    106.59 o
   6   9 -19      838.68      644.82    114.90 o
  -1  10 -19      316.29      187.88    108.86 o
   0  10 -19     6910.54     7468.67    495.90 o
   1  10 -19      193.56      443.47     71.44 o
   2  10 -19     7488.12     7304.64    520.09 o
   3  10 -19      320.77      375.84    184.07 o
   4  10 -19     3279.16     3875.70    260.04 o
  -8   0 -18     6071.14     6608.42    495.14 o
  -7   0 -18      229.66      431.64     90.71 o
  -6   0 -18    12367.97    11085.84    567.71 o
  -4   0 -18    23139.66    23790.15    536.72 o
  -3   0 -18     2258.38     3292.87    229.81 o
  -2   0 -18    20875.49    20109.48    542.76 o
  -1   0 -18    30828.04    32391.22    813.39 o
   0   0 -18     8573.89     9230.01    300.86 o
   1   0 -18    37037.80    38337.43   1328.18 o
   2   0 -18    10816.00    10383.57    460.37 o
   3   0 -18    41378.32    40898.55    984.99 o
   6   0 -18    10366.10    10741.13    504.97 o
   7   0 -18     9528.05     8932.17    312.20 o
   8   0 -18    18517.08    18302.03    541.25 o
   9   0 -18    18537.88    18967.26    789.96 o
  10   0 -18       36.55      256.26     91.47 o
  11   0 -18    28691.42    26011.85   1374.30 o
  -8   1 -18       66.38      -63.47     42.32 o
  -7   1 -18        1.49       83.15     60.48 o
  -6   1 -18     3912.55     3973.21    339.42 o
  -5   1 -18      260.29      317.49     99.03 o
  -4   1 -18       27.66       20.15    211.66 o
  -3   1 -18     1511.23     1286.23     71.92 o
  -2   1 -18     2004.06     2059.93    110.37 o
  -1   1 -18     4465.98     5405.19    165.27 o
   0   1 -18     5606.18     6136.72    271.38 o
   1   1 -18      938.43     1367.90    233.96 o
   2   1 -18      640.26      593.61     83.15 o
   3   1 -18     1436.29     1657.41     77.48 o
   4   1 -18     1705.82     2087.48    125.38 o
   5   1 -18     3597.63     3354.49    265.71 o
   6   1 -18     3748.96     3905.59    116.50 o
   7   1 -18     1453.13     1341.42     64.08 o
   8   1 -18     4339.98     3995.14    219.98 o
   9   1 -18     4181.37     4140.47    152.78 o
  10   1 -18     2117.45     2028.18    203.35 o
  11   1 -18     4549.37     4705.72    274.41 o
  -8   2 -18      142.53      468.68    157.99 o
  -7   2 -18     5831.38     6807.98    444.49 o
  -6   2 -18     2124.42     1663.07    219.98 o
  -5   2 -18     2523.92     2396.33    170.09 o
  -4   2 -18      221.61       56.94     44.98 o
  -3   2 -18    31621.69    33655.14   1244.28 o
  -2   2 -18       63.60      146.61     34.44 o
  -1   2 -18     4127.21     4756.50    168.57 o
   0   2 -18    13336.59    15173.14    543.90 o
   1   2 -18      192.97      158.75     37.04 o
   2   2 -18     4143.11     4506.80    184.46 o
   3   2 -18     8642.55     7652.58    196.92 o
   4   2 -18       23.03      -25.78     25.45 o
   5   2 -18    16970.19    16804.68    282.72 o
   7   2 -18     1900.39     2286.71    116.41 o
   8   2 -18    10465.05    10426.70    257.75 o
   9   2 -18     1367.18     1074.19    108.10 o
  10   2 -18     1779.05     2245.14    230.56 o
  11   2 -18       24.59      -43.80     34.76 o
  -8   3 -18      174.89      221.51    101.67 o
  -7   3 -18      544.01      521.22     85.79 o
  -6   3 -18      422.75      901.12    526.51 o
  -5   3 -18       64.90      -59.72     82.40 o
  -4   3 -18      246.44      287.26     97.52 o
  -3   3 -18      439.39      283.80     90.33 o
  -2   3 -18      435.78      400.44     39.99 o
  -1   3 -18     1345.81     1221.60    121.71 o
   0   3 -18      936.54      906.95     87.69 o
   1   3 -18     1218.26      992.64     51.40 o
   2   3 -18      901.68     1370.26     86.37 o
   3   3 -18     1412.96     1557.99     89.20 o
   4   3 -18     3508.51     3204.39    120.12 o
   5   3 -18     6678.54     6875.02    167.73 o
   6   3 -18      361.34      399.89     58.96 o
   7   3 -18      163.28      321.34     54.64 o
   8   3 -18     1372.98     1364.16    101.30 o
   9   3 -18       90.54       40.88     45.40 o
  -6   4 -18    14185.03    14315.45    411.77 o
  -5   4 -18      126.43      250.90     93.74 o
  -4   4 -18     8581.33     8584.33    292.55 o
  -3   4 -18      414.99      424.84     75.59 o
  -2   4 -18     3979.82     4055.03    374.19 o
  -1   4 -18     2414.30     2981.42    208.64 o
   0   4 -18    17639.68    19484.66    844.76 o
   1   4 -18      551.30      571.45    143.63 o
   2   4 -18     8834.09     9841.57    224.35 o
   3   4 -18      525.91      405.70    117.55 o
   4   4 -18     2113.82     2206.97    109.88 o
   5   4 -18     6354.14     5942.42    564.31 o
   6   4 -18     5022.39     5771.27    232.74 o
   7   4 -18     3177.96     3039.00    279.32 o
   9   4 -18      463.04      301.20     83.53 o
  10   4 -18       22.44      -37.80     61.23 o
  -7   5 -18      841.61      712.09    157.99 o
  -6   5 -18      237.62      120.19    142.87 o
  -5   5 -18      172.15      150.43     68.03 o
  -4   5 -18      540.58      653.75     84.67 o
  -3   5 -18     1150.42     1249.15    548.06 o
  -2   5 -18      199.14       73.17     82.78 o
  -1   5 -18     5221.14     5598.84    146.16 o
   0   5 -18      552.91      619.65    242.28 o
   1   5 -18     2196.13     2253.74     86.96 o
   2   5 -18     1288.45     1091.58    265.71 o
   3   5 -18     3170.54     3353.34    170.84 o
   4   5 -18     5283.04     4672.37    145.29 o
   5   5 -18     3878.59     4039.74    154.97 o
   6   5 -18     1543.74     1667.64    125.83 o
   7   5 -18      572.00      699.19     75.89 o
   8   5 -18     2713.50     2802.91    406.32 o
   9   5 -18     1811.25     1506.33    173.87 o
  10   5 -18     3074.82     2670.90    279.32 o
  -7   6 -18     8517.19     7364.35    387.80 o
  -6   6 -18      412.20      497.53    108.48 o
  -5   6 -18     6737.27     6822.35    359.07 o
  -3   6 -18    27842.84    27414.12    770.41 o
  -2   6 -18     5009.03     5144.27    249.84 o
  -1   6 -18     8961.92     9230.01    418.03 o
   0   6 -18    18321.15    17505.00    492.49 o
   1   6 -18     1855.35     2649.57    170.09 o
   2   6 -18    27647.75    27318.11    631.96 o
   3   6 -18    13908.02    14068.33    676.19 o
   4   6 -18     9577.87     8914.01    324.28 o
   5   6 -18    13193.72    13392.21    603.99 o
   6   6 -18     3255.40     3302.70    189.74 o
   7   6 -18      149.78      172.07    166.31 o
   8   6 -18    24921.10    24972.10    619.23 o
  -6   7 -18      337.29      527.02    182.18 o
  -5   7 -18       83.57      292.68     75.22 o
  -4   7 -18      676.96      741.17     62.16 o
  -3   7 -18      481.78      399.41     66.35 o
  -2   7 -18     1038.30      821.26     94.49 o
  -1   7 -18      729.82      631.27    133.42 o
   0   7 -18     3155.55     2573.52    155.80 o
   1   7 -18      289.66      270.34     48.35 o
   2   7 -18     1438.20      803.56    138.34 o
   3   7 -18      784.92      530.67    100.54 o
   4   7 -18      172.35      158.04     44.41 o
   5   7 -18     1806.09     1989.63    201.84 o
   6   7 -18      114.71       53.67     68.79 o
   7   7 -18       71.69        9.52     39.47 o
   8   7 -18     3425.88     3255.23    164.54 o
  -5   8 -18      196.51       15.12     83.91 o
  -4   8 -18     6053.81     5465.12    252.48 o
  -3   8 -18        5.29      -56.70     37.80 o
  -2   8 -18     5271.91     4491.19    529.16 o
  -1   8 -18      840.38      459.05     57.06 o
   0   8 -18      735.05      687.20    332.24 o
   1   8 -18     3939.82     4702.17    234.06 o
   2   8 -18      822.28      693.13    138.71 o
   3   8 -18     4494.31     4614.79    367.01 o
   4   8 -18     3415.04     2837.60    227.92 o
   5   8 -18       70.23        9.84    120.95 o
   6   8 -18     2611.87     2240.84    177.38 o
   7   8 -18      200.76      519.86    495.52 o
   8   8 -18     1291.62     1744.39    154.87 o
  -4   9 -18        6.28      188.98    112.63 o
  -3   9 -18      630.82      952.48    123.22 o
  -2   9 -18      668.10      635.74     74.84 o
  -1   9 -18      130.45      150.04     51.11 o
   0   9 -18     1609.50     1852.05    209.40 o
   2   9 -18     1220.96     1103.24    165.93 o
   3   9 -18      499.83      444.05     73.51 o
   4   9 -18     1386.70     1449.89    218.47 o
   5   9 -18      342.80      431.64     90.71 o
   6   9 -18      836.91      981.34    178.02 o
  -2  10 -18      318.37      317.49    120.95 o
  -1  10 -18     7202.83     8254.85    552.59 o
   0  10 -18      646.16      461.12    119.44 o
   1  10 -18     4129.91     3689.97    189.73 o
   2  10 -18     4631.96     5500.21    464.15 o
   3  10 -18     5725.51     5704.72   1060.20 o
   4  10 -18     1875.98     2059.93    300.11 o
   5  10 -18      440.01      838.34    161.01 o
  -9   1 -17        6.72      -75.05     50.03 o
  -8   1 -17       10.35       44.60     45.36 o
  -7   1 -17       49.97     -136.07     97.52 o
  -6   1 -17     2263.25     2049.02    560.91 o
  -5   1 -17      806.66     1124.65    121.60 o
  -4   1 -17      773.03      666.43    161.77 o
  -3   1 -17     1245.12     1328.52     78.38 o
  -2   1 -17      630.57      828.71    173.11 o
  -1   1 -17     6261.94     6256.72    402.16 o
   0   1 -17     1746.39     1981.32     92.98 o
   1   1 -17     4099.63     4430.35    217.71 o
   2   1 -17       34.24      143.00     79.37 o
   3   1 -17     2382.41     2260.26    179.91 o
   4   1 -17      462.28      408.04    118.30 o
   5   1 -17     2585.20     2678.67    234.72 o
   6   1 -17      705.81      798.42     41.58 o
   7   1 -17     2417.55     2856.00    105.22 o
   8   1 -17       71.20       18.59     37.42 o
   9   1 -17     2370.77     2205.32    176.51 o
  10   1 -17      252.50      586.16    117.17 o
  11   1 -17     2535.30     2791.46    141.13 o
  -9   2 -17      266.85      399.89    142.87 o
  -8   2 -17     4102.47     3934.30    272.52 o
  -7   2 -17    11312.69    10928.25    331.65 o
  -6   2 -17     3053.51     3368.68    205.96 o
  -5   2 -17    30880.11    32137.31   1231.05 o
  -4   2 -17     2478.94     1822.57    229.81 o
  -3   2 -17    18295.95    19222.37    989.52 o
  -2   2 -17       56.62       53.88     25.29 o
  -1   2 -17     8953.85     8756.04    189.67 o
   0   2 -17       46.68      218.35     79.75 o
   1   2 -17    13528.08    13574.79    303.89 o
   2   2 -17      470.43      505.23     48.76 o
   3   2 -17    16355.16    16100.48    291.65 o
   4   2 -17      708.52      939.99    210.53 o
   5   2 -17    11514.21    11992.25    628.56 o
   6   2 -17     2767.12     2705.15     73.25 o
   7   2 -17    32345.31    32830.25    512.78 o
   8   2 -17      142.17        4.97    154.59 o
   9   2 -17     7011.00     7179.47    357.94 o
  10   2 -17     3074.02     2943.63    216.95 o
  11   2 -17      869.36      722.92    272.89 o
  -7   3 -17      419.76      424.84    143.63 o
  -6   3 -17      133.09      397.03     73.94 o
  -5   3 -17       11.40      124.69    147.41 o
  -4   3 -17      459.24      676.58    257.78 o
  -3   3 -17      253.69      301.22     48.10 o
  -2   3 -17      612.23      533.10     53.45 o
  -1   3 -17      607.54      543.13    162.15 o
   0   3 -17     2456.08     3012.15    373.81 o
   1   3 -17     1538.08     1366.21     89.58 o
   2   3 -17       61.31        0.00     53.67 o
   3   3 -17      111.59       96.68     28.84 o
   4   3 -17     6269.91     5832.21    145.39 o
   5   3 -17     3578.99     3698.97    215.06 o
   6   3 -17      974.66     1074.21    143.63 o
   7   3 -17     2957.04     3353.92    115.14 o
   8   3 -17     1721.33     2005.48    106.58 o
   9   3 -17      959.34     1144.32    261.18 o
  10   3 -17     4448.00     4393.98    196.51 o
  11   3 -17       50.36      368.90    127.00 o
  -8   4 -17     2591.20     2962.52    217.71 o
  -7   4 -17     6764.98     6580.45    436.93 o
  -6   4 -17     4317.29     4309.78    405.56 o
  -5   4 -17       40.91      -18.43     68.03 o
  -4   4 -17    34761.35    33528.16    827.00 o
  -3   4 -17       49.61      -15.12     52.92 o
  -2   4 -17    39931.97    40612.62   1631.32 o
  -1   4 -17       46.07       63.92     26.46 o
   0   4 -17      399.28      415.65     72.19 o
   1   4 -17      749.93      666.74     76.35 o
   2   4 -17     2883.59     3129.33    154.59 o
   3   4 -17       11.17       58.40     82.40 o
   4   4 -17    30015.35    30449.21    789.20 o
   5   4 -17      391.79      174.62     52.92 o
   6   4 -17    16772.21    17093.65    809.99 o
   7   4 -17    12119.77    12367.38    321.78 o
   8   4 -17    20685.65    20313.16    408.20 o
   9   4 -17     2460.13     2290.67    238.50 o
  10   4 -17     2005.54     1531.55    197.68 o
  -7   5 -17      357.92      188.98     90.71 o
  -6   5 -17      302.99      530.67    128.51 o
  -5   5 -17       42.99       32.04     42.32 o
  -4   5 -17     1057.64     1423.40    232.45 o
  -3   5 -17      585.79      751.73    193.52 o
  -2   5 -17     5476.47     4704.99    178.02 o
  -1   5 -17     1369.14     1378.08    116.41 o
   0   5 -17      522.76      603.94    150.43 o
   1   5 -17     3548.58     3585.07    171.60 o
   2   5 -17      916.74     1055.46    359.07 o
   3   5 -17       66.02       22.68     38.55 o
   4   5 -17    10684.45    10758.52    288.77 o
   5   5 -17      669.95      721.79     68.23 o
   6   5 -17     2419.45     2595.89    142.12 o
   7   5 -17      416.64      652.02    293.30 o
   8   5 -17     1783.74     1900.33    186.72 o
   9   5 -17     1252.48     1173.22     89.20 o
  10   5 -17     2745.17     2851.88    343.20 o
  -7   6 -17      546.67      534.07    419.92 o
  -6   6 -17       84.60     -123.60     82.40 o
  -5   6 -17        2.25        0.00     75.59 o
  -4   6 -17      773.43      899.57     99.03 o
  -3   6 -17      858.39      959.47     72.00 o
  -2   6 -17      381.75      281.55     94.49 o
  -1   6 -17     4981.89     4656.01    215.44 o
   0   6 -17      120.90       72.19     33.63 o
   1   6 -17     5168.20     4843.38    174.33 o
   2   6 -17       97.67      132.18     45.42 o
   3   6 -17      346.35      165.55     44.60 o
   4   6 -17      236.06      523.11     67.28 o
   5   6 -17      689.10      640.94     67.66 o
   6   6 -17      172.75      127.75     45.36 o
   7   6 -17       18.58      333.37     92.22 o
   8   6 -17       59.41       63.44    131.53 o
   9   6 -17       52.60      -37.80     52.92 o
  -6   7 -17      320.58      530.67    151.94 o
  -5   7 -17      129.01      140.18     57.73 o
  -3   7 -17       13.74       44.26     38.17 o
  -2   7 -17     2832.69     3058.31    766.90 o
  -1   7 -17     2006.95     1592.76    104.32 o
   0   7 -17     3594.13     3661.77    199.57 o
   1   7 -17     1036.67     1158.98     83.91 o
   2   7 -17     2828.33     2776.78    116.49 o
   3   7 -17      447.39      468.27    114.15 o
   4   7 -17      734.85      947.19    107.34 o
   5   7 -17       63.24      -45.97    113.77 o
   6   7 -17       23.72       47.76     58.07 o
   7   7 -17      766.69      778.62    111.88 o
   8   7 -17      821.45      878.56    161.39 o
  -6   8 -17     3016.91     3332.93    230.56 o
  -4   8 -17    11955.03    11787.45    353.60 o
  -3   8 -17      770.91      256.26     74.84 o
  -2   8 -17    17645.73    16512.73    378.90 o
  -1   8 -17     5044.34     4927.03    282.34 o
   0   8 -17     7740.68     7200.53    687.90 o
   1   8 -17      410.36      688.04    184.45 o
   2   8 -17    11339.43    10981.57    688.66 o
   3   8 -17      346.78      320.74     53.58 o
   4   8 -17    10402.11    10853.63    304.34 o
   5   8 -17      542.10      657.67     84.67 o
   6   8 -17     4786.84     4202.99    681.86 o
   7   8 -17      489.10      362.85    122.46 o
   8   8 -17     4955.61     5279.64    276.57 o
  -5   9 -17       47.06      -15.12     68.79 o
  -4   9 -17      376.59      689.42    164.04 o
  -3   9 -17       11.29      -22.68     46.11 o
  -2   9 -17      178.46      114.15     50.32 o
  -1   9 -17      290.49      337.00     52.99 o
   0   9 -17      907.26      823.22     99.78 o
   1   9 -17     1507.35     1334.16    297.84 o
   2   9 -17      246.60      141.52     83.53 o
   3   9 -17     1328.64     1483.15    114.15 o
   4   9 -17      791.85      523.11     75.59 o
   5   9 -17      350.29      838.34    166.31 o
   6   9 -17      759.90      693.95    137.58 o
   7   9 -17      492.96      379.48    121.71 o
  -3  10 -17     9158.88     9824.18    430.89 o
  -2  10 -17      109.67      113.25    125.11 o
  -1  10 -17     4395.97     4470.62    371.92 o
   0  10 -17      436.01      624.40    100.16 o
   1  10 -17     2825.41     3207.25    290.28 o
   2  10 -17      206.72      453.56    136.82 o
   3  10 -17     3386.31     3291.45    543.90 o
   4  10 -17        8.02      -90.71     60.48 o
   5  10 -17     4260.99     4039.35    252.95 o
   0  11 -17      125.57      370.12    166.68 o
   1  11 -17      294.97      666.74    143.63 o
   2  11 -17      305.79      711.02    204.10 o
   3  11 -17      461.35      904.86    219.98 o
  -9   0 -16    18680.17    19062.51   1032.61 o
  -8   0 -16     1268.32     1276.78    204.86 o
  -7   0 -16    35773.43    35760.44   1381.10 o
  -6   0 -16    11172.58    13858.62    655.40 o
  -5   0 -16    32877.74    31923.29   1242.76 o
  -4   0 -16    10844.26    12153.98    402.92 o
  -3   0 -16    15643.38    14837.56    572.25 o
  -2   0 -16     4406.31     4116.84    256.26 o
  -1   0 -16     1868.60     2640.49    170.09 o
   0   0 -16    72578.26    69723.25   2479.48 o
   1   0 -16    90856.27    94036.50   2292.76 o
   2   0 -16    25716.61    26124.48    562.42 o
   3   0 -16    27808.46    27060.34    715.12 o
   4   0 -16    26355.19    25593.06    556.37 o
   5   0 -16       29.77       53.67     15.12 o
   6   0 -16    45411.96    43723.50   1090.82 o
   7   0 -16      127.06      120.19     53.67 o
   8   0 -16    40683.96    42102.76    892.01 o
  10   0 -16     4212.20     3682.93    316.74 o
  11   0 -16      648.45      613.82    129.27 o
  -8   1 -16       66.16      174.30     83.91 o
  -7   1 -16       90.10      247.64    305.40 o
  -6   1 -16      909.91     1042.36    134.18 o
  -5   1 -16      945.98      905.93    103.19 o
  -4   1 -16     2404.56     2500.26     70.64 o
  -3   1 -16     1436.19     1489.96     74.08 o
  -2   1 -16      389.10      863.28    122.46 o
  -1   1 -16     4373.47     4343.62    171.60 o
   0   1 -16     1450.51     1904.97    144.38 o
   1   1 -16     4109.33     4370.04    481.53 o
   2   1 -16     1439.88     1663.13     82.40 o
   3   1 -16     1747.00     1634.34     91.47 o
   4   1 -16      900.11      965.99     75.97 o
   5   1 -16     1364.97     1610.30     66.28 o
   6   1 -16     3306.14     3357.34    277.81 o
   7   1 -16      718.10     1017.44    138.34 o
   8   1 -16     5188.58     4971.81    208.64 o
   9   1 -16     1180.58     1544.38    116.41 o
  10   1 -16      377.86      288.72     79.00 o
  11   1 -16      363.80      369.46    212.42 o
  -9   2 -16       23.25      127.75     82.40 o
  -8   2 -16     4429.60     4067.66    951.35 o
  -7   2 -16      772.95      776.09    103.10 o
  -6   2 -16     7174.82     6652.22    471.33 o
  -5   2 -16       17.61      -25.11     49.14 o
  -4   2 -16     8680.39     8263.04    245.83 o
  -3   2 -16     3127.07     3032.07    191.25 o
  -2   2 -16     1318.16     1046.72     68.80 o
  -1   2 -16       15.67        3.89     20.80 o
   0   2 -16      403.25      346.22     51.40 o
   1   2 -16      109.81      224.14    131.91 o
   2   2 -16    12891.20    13227.28    254.60 o
   3   2 -16     4308.33     3338.75    117.05 o
   4   2 -16     4663.99     4792.08    356.43 o
   5   2 -16     4239.08     4468.16    271.38 o
   6   2 -16      171.26      137.54     23.77 o
   7   2 -16     3728.98     3770.30    102.41 o
   8   2 -16     2262.48     2224.25    108.86 o
   9   2 -16     4409.03     3765.82    138.60 o
  11   2 -16      660.37      559.39     69.55 o
  -9   3 -16      381.62      869.29    524.62 o
  -8   3 -16      253.16      143.84    173.11 o
  -7   3 -16      381.29      393.09     89.96 o
  -6   3 -16       80.04      200.99     65.82 o
  -5   3 -16       71.94      145.79     45.36 o
  -4   3 -16      460.13      381.65     41.41 o
  -3   3 -16      445.81      507.25     75.59 o
  -2   3 -16     1178.34     1141.83     67.68 o
  -1   3 -16      196.65      147.74     90.33 o
   0   3 -16     2454.44     2488.05    119.21 o
   1   3 -16     1825.87     2004.64    203.35 o
   2   3 -16     1817.17     1632.84     69.08 o
   3   3 -16     1336.08     1511.86    123.22 o
   4   3 -16     2702.25     2723.95    336.77 o
   5   3 -16      375.33      461.12     67.28 o
   6   3 -16      601.60      728.61     58.12 o
   7   3 -16      734.74      846.65     81.78 o
   8   3 -16      455.70      446.00     58.96 o
   9   3 -16     2604.81     2566.20    675.05 o
  10   3 -16     2617.47     2584.55    135.68 o
  11   3 -16     1021.32     1108.21    351.13 o
  -8   4 -16       70.01       15.12     68.79 o
  -7   4 -16     3611.84     2676.02    242.66 o
  -6   4 -16     1105.34     1359.18    204.86 o
  -5   4 -16     5690.03     4923.20    143.83 o
  -4   4 -16       77.97       18.04     31.31 o
  -3   4 -16     3105.95     3596.57    353.02 o
  -1   4 -16     4179.60     4497.28    150.99 o
   0   4 -16     5819.80     5666.47    168.34 o
   1   4 -16     8120.33     8214.70    327.32 o
   2   4 -16     2017.46     2178.89     88.62 o
   3   4 -16     4582.79     4538.41    139.85 o
   4   4 -16      497.25      483.80     91.47 o
   5   4 -16       60.89      116.07     90.33 o
   6   4 -16    10239.00    10282.85    434.66 o
   7   4 -16     1750.95     2473.43    138.34 o
   8   4 -16     3837.58     3537.04    185.96 o
   9   4 -16      728.74      549.16    132.67 o
  10   4 -16      886.40      728.31     83.65 o
  11   4 -16      443.51      507.88    113.77 o
  -8   5 -16      524.25      767.95    254.00 o
  -7   5 -16      844.98      635.74    105.08 o
  -6   5 -16      482.75      272.89     74.84 o
  -5   5 -16      392.38      406.70    111.88 o
  -4   5 -16      296.87      266.16    148.16 o
  -3   5 -16      365.03      348.33     80.13 o
  -2   5 -16     7833.92     7877.61    226.23 o
  -1   5 -16      479.07      323.54     84.67 o
   0   5 -16      326.29      350.81     95.63 o
   1   5 -16     1062.98     1128.10    185.58 o
   2   5 -16     1294.09      967.45     75.93 o
   3   5 -16     3259.08     3465.33    258.91 o
   4   5 -16     8062.28     7991.43    727.59 o
   5   5 -16     1024.59      603.13     79.38 o
   6   5 -16     7367.07     6851.07    359.83 o
   7   5 -16      454.62      605.51     68.79 o
   8   5 -16      899.12     1310.08    711.72 o
   9   5 -16     4736.02     5107.88    223.76 o
  10   5 -16     1231.22     1234.44    120.57 o
  -8   6 -16    28628.38    27373.29   1036.39 o
  -7   6 -16      368.96       15.12     76.35 o
  -6   6 -16    11500.92    12132.12    456.96 o
  -5   6 -16     9505.56     9106.48    357.18 o
  -4   6 -16     6778.98     7116.97    232.64 o
  -3   6 -16    15072.99    15386.51    464.93 o
  -2   6 -16    25403.44    24437.99    652.38 o
  -1   6 -16     5346.69     4913.65    169.33 o
   0   6 -16     9537.60     9616.12    221.49 o
   1   6 -16    17518.52    15868.25    350.38 o
   2   6 -16    15040.02    16132.85   1285.85 o
   3   6 -16    34577.05    33490.55    730.00 o
   4   6 -16    19548.83    20373.08    411.56 o
   5   6 -16    24877.57    25497.22   1763.61 o
   6   6 -16      333.68      276.26    121.71 o
   7   6 -16    15730.76    15766.35    399.73 o
   8   6 -16     2094.79     2139.31    152.70 o
   9   6 -16    12496.73    13634.11    588.88 o
  10   6 -16      871.20      293.30    127.75 o
  -7   7 -16      420.55      -53.67    136.82 o
  -5   7 -16     1255.61     1185.31    173.87 o
  -4   7 -16      205.33      229.30    295.19 o
  -3   7 -16     1720.42     2089.30    127.63 o
  -2   7 -16      386.12      439.44    184.83 o
  -1   7 -16       39.75       63.64     86.93 o
   0   7 -16     1130.41     1034.88     83.72 o
   1   7 -16     1850.44     1626.51    284.61 o
   2   7 -16     1663.35     1973.09    157.24 o
   3   7 -16     2630.49     2447.73    145.90 o
   4   7 -16     1085.06      940.72     84.72 o
   5   7 -16     1776.97     1935.20    122.46 o
   6   7 -16      104.87      152.32    124.35 o
   7   7 -16     2255.54     1989.63    147.41 o
   8   7 -16     1247.28     1530.34    164.42 o
   9   7 -16     3336.42     2877.86    214.69 o
  -6   8 -16      245.22      226.03     99.03 o
  -5   8 -16      263.86      473.04    181.80 o
  -4   8 -16     1464.39     1332.42    219.60 o
  -3   8 -16      172.40      250.22     77.11 o
  -2   8 -16      943.50      885.68    120.19 o
  -1   8 -16       40.92      112.63     90.71 o
   0   8 -16      733.03      551.08     89.96 o
   1   8 -16     6555.02     6836.71    229.81 o
   2   8 -16     1178.73     1314.24    115.61 o
   3   8 -16     5607.77     5944.89    576.03 o
   4   8 -16     1122.82     1305.40    128.13 o
   5   8 -16      273.23      241.90     67.28 o
   6   8 -16     1929.34     1627.54    210.15 o
   7   8 -16      951.51     1108.78    108.10 o
   8   8 -16     6331.52     5645.32    313.23 o
  -5   9 -16      175.51      277.14    101.67 o
  -3   9 -16      124.66       93.99     38.41 o
  -2   9 -16       89.67      120.14    120.95 o
  -1   9 -16      252.57      241.90     97.52 o
   0   9 -16      247.86      441.29     77.68 o
   1   9 -16     1000.97     1083.19     91.97 o
   2   9 -16      218.95      301.32     75.59 o
   3   9 -16     2344.64     2469.32    158.75 o
   4   9 -16      141.42       82.58     65.21 o
   5   9 -16      120.94       67.01     60.48 o
   6   9 -16      257.46      210.91     90.71 o
   7   9 -16       39.59      219.07     79.38 o
  -2  10 -16     7875.67     7514.03    362.09 o
  -1  10 -16     1055.95     1106.10     99.84 o
   0  10 -16     6443.70     5892.43    690.17 o
   1  10 -16      540.36      772.59    235.10 o
   2  10 -16       38.95      165.55     60.48 o
   3  10 -16     7163.34     6343.08    284.08 o
   4  10 -16     1286.44     1354.20    246.44 o
   5  10 -16     1030.69     1134.72    130.75 o
  -2  11 -16      156.14      103.91    131.91 o
  -1  11 -16      531.36      609.60    109.23 o
   0  11 -16      260.81      100.54    272.14 o
   1  11 -16      440.66      666.23    138.71 o
   2  11 -16     1110.91     1282.83    136.82 o
   3  11 -16      877.83      916.22    345.09 o
   4  11 -16      122.87      376.40    284.23 o
  -8   1 -15      146.71      142.47    102.81 o
  -7   1 -15      342.09      399.89    135.31 o
  -6   1 -15      317.49      361.84     61.10 o
  -5   1 -15      280.42      291.01    261.18 o
  -4   1 -15     1570.23     1496.76     54.63 o
  -3   1 -15     2306.30     2101.62    184.07 o
  -2   1 -15      915.52      826.80     64.27 o
  -1   1 -15     2454.72     1791.86     98.77 o
   1   1 -15     1761.59     1825.89     91.56 o
   2   1 -15     3116.62     2803.27     96.76 o
   3   1 -15       23.47       35.83     12.58 o
   4   1 -15      699.10      991.03    275.16 o
   5   1 -15      607.88      606.54     26.62 o
   6   1 -15     1803.91     1820.94     96.00 o
   7   1 -15      831.44     1046.64     56.82 o
   8   1 -15     7559.76     7832.51    476.62 o
   9   1 -15      692.91      359.72     65.02 o
  10   1 -15     1172.61     1316.74     86.25 o
  11   1 -15     1393.88     1276.78    117.93 o
  12   1 -15      123.48      178.15     72.01 o
  -9   2 -15     7584.70     6467.81    335.64 o
  -8   2 -15     6877.98     6665.11    297.84 o
  -6   2 -15    28093.89    28923.05    891.63 o
  -5   2 -15      349.97      453.56    107.34 o
  -4   2 -15    15638.27    16225.32    509.88 o
  -3   2 -15    13622.46    13191.13    538.98 o
  -2   2 -15     6064.37     6233.07    154.31 o
  -1   2 -15     2639.24     2276.93    402.16 o
   0   2 -15    41221.33    42296.83   1619.98 o
   1   2 -15        0.83      130.91     83.15 o
   2   2 -15    44930.98    45868.08   1685.74 o
   3   2 -15       60.51       58.11     56.32 o
   4   2 -15     8744.42     8660.07    166.97 o
   5   2 -15    10908.14    10112.97    218.84 o
   6   2 -15    14530.30    15284.63   1579.16 o
   7   2 -15     5845.46     5806.66    296.33 o
   8   2 -15    20067.63    19655.77    455.34 o
   9   2 -15      478.06      429.12     60.85 o
  10   2 -15      120.99       19.64     38.30 o
  11   2 -15     6364.02     5787.47    396.87 o
  -9   3 -15      242.32      542.76    166.31 o
  -8   3 -15       38.30       59.60     71.81 o
  -7   3 -15       62.78      -38.12     71.44 o
  -6   3 -15       49.72       37.80     61.23 o
  -5   3 -15      124.38       75.59     30.24 o
  -4   3 -15      633.86      635.74     74.84 o
  -3   3 -15       72.31       87.83     41.77 o
  -2   3 -15      326.15      378.42     39.82 o
  -1   3 -15     1182.40     1193.79     58.95 o
   0   3 -15       20.15       67.55     41.20 o
   1   3 -15     2764.33     3121.44    103.13 o
   2   3 -15     2313.89     2645.60    129.56 o
   3   3 -15     3483.46     3181.48    100.63 o
   4   3 -15     2292.30     1871.60    197.68 o
   5   3 -15     1322.75     1240.45    174.62 o
   6   3 -15      124.89      279.51     47.04 o
   7   3 -15     1490.27     1655.51    113.39 o
   8   3 -15      751.52      867.69    314.85 o
   9   3 -15     1634.77     1564.59    109.16 o
  10   3 -15      766.09     1185.31    149.68 o
  11   3 -15     1694.39     1836.93    111.88 o
  -9   4 -15    13646.89    12108.41   1546.65 o
  -8   4 -15      431.10       59.72     98.27 o
  -7   4 -15    17706.80    17465.21    551.84 o
  -6   4 -15      414.96      250.43    102.43 o
  -5   4 -15    16438.21    16707.95    559.77 o
  -4   4 -15      245.66      205.91    101.67 o
  -3   4 -15    13764.70    13975.98    429.75 o
  -2   4 -15     7398.28     7747.56    274.03 o
  -1   4 -15    19305.47    18059.43    502.04 o
   0   4 -15      495.50      688.10     44.88 o
   1   4 -15    27551.00    29002.13    633.48 o
   2   4 -15      895.59      578.09     59.72 o
   3   4 -15    41426.16    40206.31   1195.52 o
   4   4 -15     3545.84     3752.87    104.72 o
   5   4 -15    15657.77    15591.19    268.17 o
   6   4 -15     3669.93     3565.22    101.81 o
   7   4 -15     5476.98     6082.28    230.56 o
   8   4 -15     1693.31     1492.42    229.43 o
   9   4 -15     6231.28     5410.25    255.51 o
  10   4 -15     1453.64     1562.86    368.52 o
  11   4 -15     9079.72    10436.49    656.91 o
  -8   5 -15      163.55       99.52    146.65 o
  -7   5 -15      935.40      931.32    191.25 o
  -6   5 -15      399.60      371.37     88.32 o
  -5   5 -15      530.05      491.36     61.99 o
  -4   5 -15      256.76      605.51    119.44 o
  -3   5 -15      535.14      518.25    100.54 o
  -2   5 -15     3179.14     2705.82    156.10 o
  -1   5 -15     1040.21     1251.42    111.12 o
   0   5 -15     1157.64     1072.13    170.09 o
   1   5 -15      335.15      588.12     67.28 o
   2   5 -15     1260.63     1437.01     65.19 o
   3   5 -15     6977.25     6700.81    323.54 o
   4   5 -15      286.68      219.89     46.51 o
   5   5 -15     1769.00     1716.32     95.28 o
   6   5 -15     2528.42     2608.51    492.12 o
   7   5 -15      646.57      688.88    138.71 o
   8   5 -15     1306.75     1468.98    375.32 o
   9   5 -15     2604.85     3029.32    146.51 o
  10   5 -15       52.79      277.50     75.97 o
  11   5 -15     1400.13     1301.73    125.49 o
  -8   6 -15       67.73      -53.67     68.79 o
  -7   6 -15      538.36      595.78    219.98 o
  -6   6 -15       88.18      458.42    170.46 o
  -5   6 -15     3493.37     3884.87    337.53 o
  -4   6 -15     3706.36     3368.08    160.14 o
  -3   6 -15     1299.72     1307.90     99.31 o
  -2   6 -15     1914.04     1678.35     82.87 o
  -1   6 -15     9740.83     9681.84    410.10 o
   0   6 -15       76.12      189.77    101.67 o
   1   6 -15      419.01      400.46     56.30 o
   2   6 -15      333.63      234.34     74.84 o
   3   6 -15     1187.20     1437.04     92.22 o
   4   6 -15      694.31      660.05    104.70 o
   5   6 -15       20.69      199.49     86.55 o
   6   6 -15     2998.34     2560.36    123.22 o
   7   6 -15       37.52      -11.45     39.73 o
   8   6 -15     1180.01     1102.91     92.22 o
   9   6 -15      501.67      478.78     72.99 o
  -7   7 -15      328.43       82.75    210.53 o
  -6   7 -15      228.86      161.25     75.22 o
  -5   7 -15     1084.93     1489.96    140.60 o
  -4   7 -15      137.32      143.63     91.47 o
  -3   7 -15     1661.85     2005.95    140.14 o
  -2   7 -15      412.36      474.53    113.77 o
  -1   7 -15     1762.59     1783.65    162.53 o
   0   7 -15      897.85     1024.59    133.42 o
   1   7 -15     2353.19     2604.96    133.05 o
   2   7 -15      525.59      641.20     57.74 o
   3   7 -15      763.53      567.71    128.51 o
   4   7 -15      107.42      215.15     57.53 o
   5   7 -15     2630.20     3011.19    383.26 o
   6   7 -15      692.74      481.77    197.30 o
   7   7 -15     1657.57     1857.27    111.51 o
   8   7 -15     2881.61     3042.89    345.09 o
   9   7 -15     2875.92     2552.05    184.45 o
  -7   8 -15     5969.69     5487.36    309.18 o
  -5   8 -15     3762.85     3806.85    193.23 o
  -4   8 -15      182.97      195.79    129.27 o
  -3   8 -15    12009.13    11982.61    669.76 o
  -2   8 -15      134.10      253.87     74.46 o
  -1   8 -15    12288.87    12130.93    548.81 o
   0   8 -15     3075.22     3189.56    626.67 o
   1   8 -15     4777.01     4789.63    168.57 o
   2   8 -15     2098.48     1852.05    119.44 o
   3   8 -15    20543.46    20226.45    849.30 o
   4   8 -15     1752.78     1807.45    221.49 o
   5   8 -15    12113.65    12096.53    439.96 o
   6   8 -15       65.21      -14.86     68.41 o
   7   8 -15     1644.72     1700.40    114.94 o
   9   8 -15     3973.11     4341.05    324.30 o
  -5   9 -15      159.08       59.72    119.44 o
  -3   9 -15      181.64      226.03     68.03 o
  -2   9 -15     1242.62     1111.20    292.17 o
  -1   9 -15      583.24      595.77    101.30 o
   0   9 -15       18.25        0.00     75.59 o
   1   9 -15      460.03      563.11    131.91 o
   2   9 -15     1514.81     1331.64    312.20 o
   3   9 -15     1897.43     1833.90     99.29 o
   4   9 -15     1870.12     2465.14    170.99 o
   5   9 -15      270.57      127.75     61.23 o
   6   9 -15      355.63      277.42     77.00 o
   7   9 -15      360.54       38.14    222.25 o
   8   9 -15     1386.82     1620.73    195.79 o
  -4  10 -15     8069.45     8800.57   1386.01 o
  -3  10 -15     1412.36     1571.60    185.96 o
  -2  10 -15     6870.25     6936.89    868.95 o
  -1  10 -15      173.37      339.42     67.28 o
   0  10 -15     9482.95    10352.11    323.77 o
   1  10 -15      123.08       46.63     60.85 o
   2  10 -15    13603.88    12960.01    693.20 o
   3  10 -15     1250.84     1384.88    136.07 o
   4  10 -15     9235.97     9772.78    309.18 o
   5  10 -15     3796.82     3625.95    177.97 o
   6  10 -15     6869.59     7694.56    376.80 o
   7  10 -15     1022.85      969.11    157.24 o
  -3  11 -15      732.75      362.85     99.03 o
  -2  11 -15      231.37       91.47     76.35 o
   0  11 -15      336.14      476.24    121.71 o
   1  11 -15       26.98     -102.05     68.03 o
   2  11 -15     1335.46     1282.83    130.78 o
   3  11 -15       58.62      165.55     76.35 o
   4  11 -15      600.81     1075.12    146.65 o
   5  11 -15      442.38      140.25     76.46 o
 -10   0 -14    29929.22    28921.46   1478.62 o
  -9   0 -14      531.89      666.74    157.24 o
  -7   0 -14    11666.66    13211.54    639.52 o
  -6   0 -14    12323.70    13736.16    427.86 o
  -5   0 -14    11792.70    10976.23    510.26 o
  -4   0 -14    47436.03    47814.64   1178.51 o
  -3   0 -14     7435.67     7849.67    215.44 o
  -2   0 -14    75342.51    81972.48   2837.79 o
   0   0 -14    15760.16    17213.48    684.12 o
   1   0 -14   175336.75   175550.14   4079.80 o
   2   0 -14    98217.73    98078.51   3212.74 o
   3   0 -14    40794.86    42855.68   1475.59 o
   4   0 -14     1361.35     1443.84     52.92 o
   5   0 -14    31243.83    31212.71   1167.17 o
   6   0 -14      363.94      287.26     38.55 o
   7   0 -14    21256.34    21082.38    580.56 o
   8   0 -14     8226.89     9381.20    235.85 o
   9   0 -14    17940.54    18467.58    520.09 o
  10   0 -14     2233.18     2204.32    187.47 o
  11   0 -14    14752.92    14002.25    452.81 o
 -10   1 -14      125.88      234.34    136.07 o
  -9   1 -14       78.98      250.22    112.63 o
  -8   1 -14      187.99      274.47    370.79 o
  -7   1 -14      932.31      897.73    376.46 o
  -6   1 -14      216.44      504.35    188.23 o
  -5   1 -14      580.40      411.54     60.81 o
  -4   1 -14      502.16      633.52     49.37 o
  -3   1 -14      126.78      158.75     37.04 o
  -2   1 -14      752.93      586.10    105.83 o
  -1   1 -14     1485.60     1456.11     87.65 o
   0   1 -14     1380.45     1430.24    131.53 o
   1   1 -14     5333.50     5087.09    245.30 o
   2   1 -14     2957.45     2965.93     93.09 o
   3   1 -14     2163.33     2313.85    150.43 o
   4   1 -14      731.77      533.48     33.31 o
   5   1 -14      862.32      984.21    229.05 o
   6   1 -14      651.76      557.31    104.70 o
   7   1 -14     2531.64     2380.67    110.37 o
   8   1 -14     1785.88     2017.86    221.11 o
   9   1 -14     3070.15     2972.39    107.15 o
  10   1 -14     1215.48     1097.62     92.22 o
  11   1 -14      649.86      578.73     76.59 o
  12   1 -14      746.40      662.63    193.52 o
 -10   2 -14     1148.89     1483.15    214.69 o
  -9   2 -14     1437.78     1824.82    528.02 o
  -8   2 -14      496.06      952.48    187.47 o
  -7   2 -14     1730.32     1203.45    156.48 o
  -6   2 -14      326.88      291.99    393.09 o
  -5   2 -14     1038.22     1155.83    136.07 o
  -4   2 -14      791.42      884.45     67.28 o
  -3   2 -14    10596.00    11417.43    372.30 o
  -2   2 -14    28997.15    30390.37    502.62 o
  -1   2 -14     4183.31     4975.43    363.61 o
   0   2 -14    21907.07    21301.84   1373.92 o
   1   2 -14     7885.73     8122.00    149.38 o
   2   2 -14     1876.22     2027.11    226.78 o
   3   2 -14     5410.67     5904.08    607.02 o
   4   2 -14    13129.13    14181.09    403.67 o
   5   2 -14     2633.61     2703.23    167.44 o
   6   2 -14       35.20       62.74     48.76 o
   7   2 -14       30.69      137.67     28.04 o
   8   2 -14      142.00       86.41    113.01 o
   9   2 -14     3113.29     3434.31    175.00 o
  10   2 -14     5939.80     6041.46    351.51 o
  11   2 -14        3.31       83.15     46.11 o
  12   2 -14     3196.54     3019.22    286.50 o
  -9   3 -14      125.11      211.77    185.96 o
  -8   3 -14        4.14       44.60     60.48 o
  -7   3 -14      239.20      106.34    150.43 o
  -6   3 -14      303.96      304.36    260.42 o
  -5   3 -14      322.76      351.61     63.50 o
  -4   3 -14     1695.80     1339.52    146.65 o
  -3   3 -14      131.47      298.81     87.69 o
  -2   3 -14      339.95      362.22    168.95 o
  -1   3 -14     2189.03     2282.08     77.71 o
   0   3 -14     2753.37     2803.91    309.56 o
   1   3 -14     5748.42     6356.69    176.25 o
   2   3 -14     1438.73     1387.71     97.14 o
   3   3 -14     2110.17     2209.32     80.18 o
   4   3 -14     5212.76     5165.51    129.93 o
   5   3 -14     1769.24     1696.88     89.20 o
   6   3 -14      977.68      910.81     63.12 o
   7   3 -14     6640.86     6242.45    617.22 o
   8   3 -14     2081.89     2188.09     74.83 o
   9   3 -14      668.53      953.79    328.46 o
  10   3 -14     1048.98      461.12    104.32 o
  11   3 -14      667.50      906.73    310.31 o
  -9   4 -14      230.21      389.80    264.20 o
  -8   4 -14     1075.32     1549.39    242.66 o
  -7   4 -14      430.65      287.26     91.47 o
  -6   4 -14     2798.56     2828.68    137.68 o
  -5   4 -14     6237.29     6275.37    218.41 o
  -4   4 -14    17288.29    17423.06    339.71 o
  -3   4 -14      654.84      657.67     75.59 o
  -2   4 -14     1953.58     1771.16    139.09 o
  -1   4 -14     5769.95     6113.34    143.02 o
   0   4 -14      158.25      240.04     94.11 o
   1   4 -14    16839.54    16662.30    329.15 o
   2   4 -14     1165.57     1425.05    136.82 o
   3   4 -14     1361.54     1245.79     73.33 o
   4   4 -14      445.88      514.79     58.96 o
   5   4 -14     1438.24     1562.36    106.59 o
   6   4 -14      262.90      317.49     61.99 o
   7   4 -14    12466.36    12135.08    344.71 o
   8   4 -14     1284.58      750.33     94.11 o
   9   4 -14     1956.91     2057.64    215.82 o
  10   4 -14      300.47      388.92    272.14 o
  11   4 -14     1233.82     1486.75    391.20 o
  -8   5 -14       10.14     -124.73     83.15 o
  -7   5 -14      175.18      180.24    144.01 o
  -6   5 -14      687.29      977.63    215.06 o
  -5   5 -14      485.53      552.09     98.65 o
  -4   5 -14      209.87       61.50     52.54 o
  -3   5 -14     1008.07     1264.69     80.13 o
  -2   5 -14      348.55      306.21    110.37 o
  -1   5 -14      729.63      722.47    188.23 o
   0   5 -14      707.07      580.62    370.03 o
   1   5 -14      349.85      476.24     60.48 o
   2   5 -14      657.05      406.70     52.92 o
   3   5 -14     3882.17     3610.78    180.67 o
   4   5 -14     1890.35     1551.19     75.59 o
   5   5 -14     1749.71     1815.34     65.20 o
   6   5 -14      740.59      603.61    106.59 o
   7   5 -14      394.29      417.89    139.85 o
   8   5 -14     1529.79     1179.26    107.34 o
   9   5 -14      168.71      237.63     72.79 o
  10   5 -14     1010.91     1097.62    114.90 o
  11   5 -14      483.35      399.89    104.32 o
  -8   6 -14     2681.96     2666.95    206.37 o
  -7   6 -14    17290.04    16255.03    490.60 o
  -6   6 -14     1145.55      920.73    152.70 o
  -5   6 -14    12054.11    12653.35    324.21 o
  -4   6 -14     8862.96     8454.36    383.26 o
  -3   6 -14    20235.93    19361.28   1211.39 o
  -2   6 -14    25737.02    26036.63    565.03 o
  -1   6 -14    42505.94    42430.10    687.90 o
   0   6 -14    43182.43    45277.97    937.77 o
   1   6 -14    23889.71    23828.19   1894.76 o
   2   6 -14    32707.08    33878.91    703.78 o
   3   6 -14      695.61      682.22     52.51 o
   4   6 -14    26488.29    26463.42    596.14 o
   5   6 -14     3097.78     3137.77    147.79 o
   6   6 -14    17589.73    19243.48    545.73 o
   7   6 -14     4332.04     4284.06    113.14 o
   8   6 -14    14750.13    14626.66    651.62 o
   9   6 -14       54.23      261.78    260.04 o
  -8   7 -14       70.30      333.37    105.08 o
  -7   7 -14      165.71      137.42     50.79 o
  -6   7 -14      452.91      712.09     97.52 o
  -5   7 -14     1701.81     1464.51     91.01 o
  -4   7 -14      223.80      409.05    153.46 o
  -3   7 -14      173.08      168.75     63.88 o
  -2   7 -14      895.73      910.55    164.04 o
  -1   7 -14     3431.94     3924.58    124.28 o
   0   7 -14      792.33      793.74     73.33 o
   1   7 -14     1435.15     1563.76     87.67 o
   2   7 -14     1658.47     1882.29    120.95 o
   3   7 -14      767.12      863.28     76.35 o
   4   7 -14     1224.87     1335.18    342.44 o
   5   7 -14      167.28      125.75     34.21 o
   6   7 -14     2114.84     1870.04    478.51 o
   7   7 -14      232.74      170.95     48.75 o
   8   7 -14     1239.84     1198.77     88.09 o
   9   7 -14      397.80      749.89    157.24 o
  10   7 -14     3102.46     2449.04    352.65 o
  -6   8 -14      209.12     -168.95    112.63 o
  -5   8 -14       26.89      140.13    124.35 o
  -4   8 -14     1943.47     2013.70    425.97 o
  -3   8 -14      256.47      338.41    166.68 o
  -2   8 -14     9741.05     9280.66    452.05 o
  -1   8 -14     8859.11     9130.23    249.46 o
   0   8 -14     1633.66     1485.41    314.85 o
   1   8 -14    20287.50    22432.77    529.83 o
   2   8 -14     2213.60     2020.62    124.73 o
   3   8 -14      471.63      533.07     65.13 o
   4   8 -14     1514.53     1346.33     96.00 o
   5   8 -14       33.47      316.16    305.78 o
   6   8 -14      340.78      241.90     59.72 o
   7   8 -14      104.13      -24.31     48.76 o
   8   8 -14      892.36      648.60     83.91 o
  -6   9 -14        9.48        0.00     75.59 o
  -5   9 -14      203.34      203.35     99.03 o
  -4   9 -14      162.51       77.42     57.07 o
  -3   9 -14     1244.76     1143.74     88.44 o
  -2   9 -14     1792.07     1730.38    156.10 o
  -1   9 -14       10.26        2.45     41.95 o
   0   9 -14       45.01       30.24     37.80 o
   1   9 -14      724.15      627.62     95.16 o
   2   9 -14     2071.71     1997.19    116.41 o
   3   9 -14       25.99      278.94     99.03 o
   4   9 -14     5811.10     5687.90    345.09 o
   5   9 -14      441.42     1034.88    123.22 o
   6   9 -14      826.60      915.44    152.70 o
   7   9 -14      348.97      230.13     58.88 o
   8   9 -14      563.93      501.43    155.35 o
  -5  10 -14     1631.63     1999.68    155.02 o
  -4  10 -14     2488.35     2170.57    170.84 o
  -3  10 -14      684.73      576.03     83.15 o
  -2  10 -14     3559.90     3778.63    145.74 o
  -1  10 -14     4649.00     4850.10    339.42 o
   0  10 -14      503.56      635.35    104.08 o
   2  10 -14     2133.55     2102.74    121.71 o
   3  10 -14      156.09      339.42     99.03 o
   4  10 -14     9223.82    10430.90    650.49 o
   5  10 -14     4532.81     4220.15    194.28 o
   6  10 -14     3390.76     3673.70    446.38 o
   7  10 -14      137.35      250.22     82.40 o
  -2  11 -14      278.49      461.12     89.96 o
  -1  11 -14      355.38      391.54    258.53 o
   0  11 -14       43.36       20.15     52.49 o
   1  11 -14       37.34      -82.71     56.70 o
   2  11 -14     1589.00     1734.12    159.50 o
   3  11 -14      629.96      749.89     90.71 o
   4  11 -14     2305.44     2449.54    754.43 o
   0  12 -14     2264.99     2586.82    256.26 o
   1  12 -14     9160.65     8752.26    413.38 o
   2  12 -14     2190.86     2334.24    244.17 o
 -10   1 -13        6.33      453.56    166.31 o
  -9   1 -13      193.19      484.45    136.45 o
  -8   1 -13       58.04      150.43     74.84 o
  -7   1 -13     1596.58     1361.17     99.71 o
  -5   1 -13      958.05      632.80     65.93 o
  -4   1 -13      169.73      186.35     75.97 o
  -3   1 -13      980.23     1126.35     58.21 o
  -2   1 -13      784.94     1022.18    127.75 o
  -1   1 -13      838.12      812.59     40.23 o
   0   1 -13      666.67      506.07     45.73 o
   1   1 -13     3218.02     3325.33    158.75 o
   2   1 -13      249.26      300.40     80.13 o
   3   1 -13     7845.29     7819.54    206.37 o
   4   1 -13      308.17      313.37     49.51 o
   5   1 -13     2732.21     2969.30    254.75 o
   6   1 -13     3843.00     3485.36     83.34 o
   7   1 -13     3085.72     3202.91     81.90 o
   8   1 -13     1017.37     1101.54     54.86 o
   9   1 -13     4998.16     5359.61    305.40 o
  10   1 -13       51.61       19.02     64.63 o
  11   1 -13       50.03      -91.47     76.35 o
 -10   2 -13     2020.99     2107.56    263.07 o
  -9   2 -13     2689.89     2748.59    200.32 o
  -8   2 -13     2975.20     3332.93    210.91 o
  -7   2 -13     3013.77     3886.28    205.62 o
  -6   2 -13      422.56      379.48    105.08 o
  -5   2 -13    38913.89    38120.75    778.78 o
  -4   2 -13    10428.23    10063.30    234.65 o
  -3   2 -13    26060.32    28187.44    613.07 o
  -2   2 -13      147.77      124.22     71.44 o
  -1   2 -13    24172.10    24738.09    929.80 o
   0   2 -13    23986.77    23871.05    360.80 o
   1   2 -13    50276.73    50829.89   1529.64 o
   2   2 -13      824.76      909.41    137.58 o
   3   2 -13    31140.31    31260.81    502.36 o
   4   2 -13      116.02      163.10     26.74 o
   5   2 -13    17540.77    17289.42    515.93 o
   6   2 -13     5936.87     5901.81    167.06 o
   7   2 -13    50884.55    51105.99    982.72 o
   8   2 -13     7790.68     7532.91    433.53 o
   9   2 -13    22938.14    22486.36    381.94 o
  10   2 -13     4747.27     4134.27    150.42 o
  12   2 -13     9472.89    10189.30    649.35 o
 -10   3 -13      501.39      468.58    255.51 o
  -9   3 -13      110.14       26.70     53.72 o
  -8   3 -13       22.68      -18.70     60.10 o
  -7   3 -13      114.94       -3.73    184.45 o
  -6   3 -13      859.05     1156.74    338.28 o
  -5   3 -13      222.77      626.67    113.39 o
  -4   3 -13      623.19      834.97     55.06 o
  -3   3 -13      186.09      530.67     83.91 o
  -2   3 -13      612.40      805.51    208.26 o
  -1   3 -13     1609.35     1453.91     76.58 o
   0   3 -13     8379.49     7489.92    169.09 o
   1   3 -13     6547.28     7319.62    200.26 o
   2   3 -13     1679.05     1896.34    167.06 o
   3   3 -13     2454.08     2307.93    105.08 o
   4   3 -13     3395.38     3010.15     95.25 o
   5   3 -13      358.75      340.52     46.11 o
   6   3 -13     3056.08     3087.61    116.04 o
   7   3 -13     4322.42     4605.60    389.31 o
   8   3 -13     3248.60     4385.88    190.28 o
   9   3 -13     5593.82     5614.90    137.33 o
  10   3 -13     2284.63     1822.58     91.55 o
  11   3 -13     3034.73     2693.39    464.52 o
  12   3 -13     4181.61     4184.12    258.53 o
  -9   4 -13      665.82      693.95    164.79 o
  -8   4 -13      795.68      828.45    109.44 o
  -7   4 -13     3479.97     3164.80    181.43 o
  -5   4 -13    13155.43    13275.86    460.74 o
  -4   4 -13    33352.52    34701.59   2495.73 o
  -3   4 -13       16.08       75.97     37.95 o
  -2   4 -13    52246.02    55333.18    954.66 o
  -1   4 -13     7666.63     7137.39    292.93 o
   0   4 -13    27796.64    28086.38   1067.01 o
   1   4 -13      107.01      151.57     21.92 o
   2   4 -13     8199.69     7711.92    304.27 o
   3   4 -13     8768.71     9095.09    206.25 o
   4   4 -13    40796.82    39055.57    824.73 o
   5   4 -13     1443.28     1376.15     85.80 o
   6   4 -13    58801.41    58592.68    984.61 o
   7   4 -13     1208.80      892.72    356.80 o
   8   4 -13    26770.20    27436.87    612.76 o
   9   4 -13     5791.49     5941.73   1390.93 o
  10   4 -13     3241.20     3242.98    237.36 o
  11   4 -13    14404.33    14240.75    478.38 o
  -9   5 -13      492.14      597.23    192.76 o
  -8   5 -13       48.20     -102.05     68.03 o
  -7   5 -13      430.99      737.26     98.44 o
  -6   5 -13       96.54      339.42    134.56 o
  -5   5 -13      369.39      317.49     74.08 o
  -4   5 -13        3.10       53.67     30.24 o
  -2   5 -13       55.79       63.29     27.11 o
  -1   5 -13      102.46       67.59     44.98 o
   0   5 -13     1152.93     1091.24     68.03 o
   1   5 -13     1009.58     1057.65    230.56 o
   2   5 -13      621.80      454.31     48.98 o
   3   5 -13       91.57      156.69    128.89 o
   4   5 -13     1951.71     1915.74     65.91 o
   5   5 -13       72.42       15.65     52.92 o
   6   5 -13     5219.13     4828.81    119.71 o
   7   5 -13       67.07       78.53     86.55 o
   8   5 -13     2294.18     2060.61    679.97 o
   9   5 -13     1197.17      875.66     92.60 o
  10   5 -13      970.09     1161.88    112.63 o
  11   5 -13     2047.69     1782.42    341.68 o
  -9   6 -13     2127.45     2299.94    931.69 o
  -8   6 -13      107.71      211.98     74.80 o
  -7   6 -13     1867.98     1920.08    160.26 o
  -6   6 -13      430.90      272.89     83.15 o
  -4   6 -13      880.30      956.85    106.59 o
  -3   6 -13      540.96      547.83    219.22 o
  -2   6 -13     2849.73     2552.05    175.38 o
  -1   6 -13       45.00      613.82    107.34 o
   0   6 -13     4881.13     5188.91    362.85 o
   1   6 -13     3262.83     3611.31    488.71 o
   2   6 -13      751.36     1034.88    100.54 o
   3   6 -13     6031.58     6908.52    260.04 o
   4   6 -13      951.78      920.73     74.08 o
   5   6 -13      805.33      451.42    104.32 o
   6   6 -13     2987.15     3588.44    124.73 o
   7   6 -13     2276.13     2245.14    148.16 o
   8   6 -13      140.62      162.11    264.96 o
   9   6 -13       35.77      -15.12     83.91 o
  10   6 -13     1493.51     1547.79    208.26 o
  11   6 -13      816.44     1276.06    126.24 o
  -8   7 -13      152.04       61.39    128.51 o
  -7   7 -13      168.96      293.30     83.15 o
  -6   7 -13      257.45      208.29     68.41 o
  -5   7 -13      618.19     1108.96    144.38 o
  -4   7 -13      101.16      165.55     76.35 o
  -3   7 -13       88.07      -22.30     75.97 o
  -2   7 -13      355.23      508.10     55.94 o
  -1   7 -13     2179.53     1809.20    120.57 o
   0   7 -13     2022.79     1902.10    352.27 o
   1   7 -13      745.00      579.80     83.91 o
   2   7 -13     2156.15     2253.97    172.73 o
   3   7 -13     2603.40     2370.62    118.68 o
   4   7 -13     1207.26     1081.93     67.28 o
   5   7 -13     2807.00     2942.12    281.97 o
   6   7 -13     3252.98     3045.24    325.81 o
   7   7 -13      156.10      166.16    120.57 o
   8   7 -13     1043.88      822.46    168.20 o
   9   7 -13      195.35      -22.68     67.66 o
  10   7 -13     1312.47     1221.60    176.13 o
  -7   8 -13      987.03     1179.26    143.63 o
  -6   8 -13     7506.10     5853.99    399.14 o
  -5   8 -13      256.27       69.11     64.25 o
  -4   8 -13     3774.46     4514.14    204.60 o
  -3   8 -13       93.68       75.54     83.15 o
  -2   8 -13    16064.76    16526.10    489.85 o
  -1   8 -13      441.95      595.59     63.53 o
   0   8 -13    20891.99    21400.09   1484.29 o
   1   8 -13      132.95      324.57    132.67 o
   2   8 -13     5645.88     5149.60    464.15 o
   3   8 -13     6140.33     6204.75    260.04 o
   4   8 -13    18188.28    18758.13    526.51 o
   5   8 -13     3679.24     3342.76    140.60 o
   6   8 -13    15248.15    14626.66    315.23 o
   7   8 -13     2129.42     2363.00    132.02 o
   8   8 -13     1167.22     1874.73    218.47 o
   9   8 -13     7152.43     6204.75    520.84 o
  -7   9 -13      794.63      567.71    107.34 o
  -6   9 -13       56.65       15.12     76.35 o
  -4   9 -13       70.95      148.78    268.36 o
  -3   9 -13      920.86      838.34     85.42 o
  -2   9 -13     1699.08     1844.49    194.28 o
  -1   9 -13      807.85      730.99     89.20 o
   0   9 -13      453.01      272.09     95.25 o
   1   9 -13      304.93      277.26    125.11 o
   2   9 -13      142.13      195.79     68.03 o
   3   9 -13     1711.97     1898.92    150.05 o
   4   9 -13     2331.46     2053.30    235.47 o
   5   9 -13      197.56      104.32     90.33 o
   6   9 -13     2064.74     1763.48    254.00 o
   7   9 -13      666.60      461.12     59.72 o
   8   9 -13      418.85      953.91    274.41 o
  -5  10 -13    15115.91    17028.61    655.48 o
  -4  10 -13     3505.31     3383.31    471.71 o
  -3  10 -13    12380.48    11379.38    329.25 o
  -2  10 -13       86.85       44.60     60.48 o
  -1  10 -13    11548.09    11121.22    362.49 o
   0  10 -13     1713.34     1576.05    118.30 o
   1  10 -13    12831.48    12922.74    488.34 o
   2  10 -13      297.96      278.94     61.23 o
   3  10 -13    10395.50    10822.92    867.06 o
   4  10 -13       60.89        5.22     98.65 o
   5  10 -13     7828.61     6764.90    606.26 o
   6  10 -13      653.44      446.00     77.11 o
   7  10 -13    13649.09    13245.46    529.06 o
  -4  11 -13      530.21      293.30    113.39 o
  -3  11 -13      442.16      241.90     75.59 o
  -2  11 -13       85.00      188.12     67.67 o
  -1  11 -13      287.76      228.84    154.21 o
   0  11 -13      246.95      203.35     67.28 o
   1  11 -13      330.25       47.51    147.03 o
   2  11 -13      139.84      112.63     83.15 o
   3  11 -13     1658.44     1437.04    138.34 o
   4  11 -13      201.19      260.34    117.17 o
   5  11 -13      216.52      471.62    230.56 o
  -2  12 -13     1719.26     1764.87    252.11 o
  -1  12 -13     1740.80     1813.62    252.48 o
   0  12 -13     2923.76     3477.09    220.29 o
   2  12 -13      511.75      542.76    149.68 o
   3  12 -13      221.75      323.54    134.56 o
 -10   0 -12      102.35      431.64    166.31 o
  -9   0 -12    55737.25    56545.73   2067.49 o
  -7   0 -12    31924.51    32172.75   1216.31 o
  -6   0 -12    27967.71    31923.29    839.09 o
  -5   0 -12    31470.25    31521.13    864.79 o
  -4   0 -12    48390.20    49812.58   1203.45 o
  -3   0 -12    20383.94    19206.89    505.72 o
  -1   0 -12    14835.10    15480.11    605.51 o
   1   0 -12    18837.90    19497.17    436.93 o
   2   0 -12    18845.96    18562.07    402.92 o
   3   0 -12    27862.42    26180.42    478.51 o
   4   0 -12     9817.72     8915.54    278.94 o
   5   0 -12      656.40      476.24     37.80 o
   6   0 -12    84466.37    83925.82   1410.58 o
   7   0 -12     5126.09     5194.81    175.38 o
   8   0 -12    88184.06    89871.28   1355.40 o
   9   0 -12      134.37      188.98     52.92 o
  11   0 -12      261.69      158.75     61.23 o
  12   0 -12     1314.94     1203.45    151.19 o
 -10   1 -12      104.95       33.59    161.77 o
  -9   1 -12      271.90      453.56     99.78 o
  -8   1 -12     1070.44     1151.22     97.58 o
  -7   1 -12     1030.65     1228.27     95.32 o
  -6   1 -12       21.24       20.07    113.01 o
  -5   1 -12     1100.22     1084.85     68.03 o
  -4   1 -12     1340.89     1889.85    158.75 o
  -3   1 -12     3628.68     3940.00    154.59 o
  -2   1 -12      899.84      789.15     44.34 o
  -1   1 -12      375.09      427.78    140.23 o
   0   1 -12     1196.90     1300.84    152.32 o
   1   1 -12      154.75      222.02     60.48 o
   2   1 -12     2166.91     1800.11    378.35 o
   3   1 -12     2924.07     2839.83    218.47 o
   4   1 -12       72.88       88.65     71.44 o
   5   1 -12     6566.02     6657.76    108.91 o
   6   1 -12     3516.33     3866.44     77.78 o
   7   1 -12     6375.32     6566.08    169.33 o
   8   1 -12     5021.71     5719.98    104.22 o
   9   1 -12     2522.48     2247.59     68.71 o
  10   1 -12      447.09      540.84     48.63 o
  11   1 -12      882.52      646.97    366.25 o
  12   1 -12      637.09      947.19    144.38 o
 -10   2 -12     3396.24     2840.82    287.26 o
  -9   2 -12     1166.58     1054.41    461.12 o
  -8   2 -12     4583.63     5157.77    237.36 o
  -7   2 -12     1565.77     1350.63    493.25 o
  -6   2 -12    18951.92    19725.37    468.79 o
  -5   2 -12     3086.51     2979.17    515.17 o
  -4   2 -12      304.85      336.89     49.51 o
  -3   2 -12     6261.23     7098.26    263.82 o
  -2   2 -12      637.37      614.11     52.92 o
  -1   2 -12     5637.99     4563.60    235.10 o
   0   2 -12      135.42      229.36     49.14 o
   1   2 -12     8368.26     8814.38    323.16 o
   2   2 -12     1711.37     1815.84    217.71 o
   3   2 -12       16.20       25.20     13.52 o
   4   2 -12     8040.02     8278.45    140.17 o
   5   2 -12    18595.61    18444.15    330.34 o
   6   2 -12      129.94       87.94     18.14 o
   7   2 -12     8711.82     9539.80    560.53 o
   8   2 -12     1719.38     1777.97     65.77 o
   9   2 -12     7881.71     8709.45    185.96 o
  10   2 -12     2779.58     2464.14     84.89 o
  11   2 -12     3734.06     4100.07    182.56 o
  12   2 -12       16.87      137.94     63.88 o
 -10   3 -12      289.42      597.19    114.90 o
  -9   3 -12       13.46       68.03     67.28 o
  -8   3 -12       12.77      272.89     92.22 o
  -7   3 -12      142.88      143.39    127.38 o
  -6   3 -12      968.30     1059.90     98.91 o
  -5   3 -12      586.89      945.09    236.23 o
  -4   3 -12      575.02      801.81     53.61 o
  -3   3 -12      224.59      279.68     57.45 o
  -2   3 -12       64.96       53.67     30.24 o
  -1   3 -12      288.14      150.61     49.14 o
   0   3 -12     6713.64     6874.75    229.81 o
   1   3 -12     6804.91     6630.04    242.66 o
   2   3 -12     9020.32     8878.50    252.48 o
   3   3 -12     3865.09     3530.93    198.06 o
   4   3 -12     2149.31     1981.32    100.54 o
   5   3 -12      973.78      872.88     72.95 o
   6   3 -12      789.15      849.56    148.54 o
   7   3 -12     3221.23     2791.98     93.96 o
   8   3 -12     1300.32     1369.17     81.26 o
   9   3 -12     3232.70     2734.66    205.24 o
  10   3 -12     2954.69     2586.82    220.73 o
  11   3 -12     1882.49     1527.17    103.94 o
  12   3 -12     5669.60     6008.05    412.74 o
 -10   4 -12      346.43      210.02     69.12 o
  -9   4 -12     2404.69     2833.99    818.30 o
  -8   4 -12       21.63      339.42    111.88 o
  -7   4 -12     2381.24     2278.40    215.44 o
  -6   4 -12     2825.55     2417.43    143.47 o
  -5   4 -12     4963.73     4742.00    179.91 o
  -4   4 -12    10119.84     9634.45    777.10 o
  -3   4 -12    10511.71    11070.90    267.04 o
  -2   4 -12     6393.94     6789.25    154.90 o
  -1   4 -12      565.98      537.49    157.24 o
   0   4 -12    14328.38    14833.42    682.23 o
   1   4 -12       87.47      120.19     37.80 o
   2   4 -12    17734.86    17250.62    516.31 o
   3   4 -12     2600.01     2952.70    132.29 o
   4   4 -12     4957.85     4877.07    132.67 o
   5   4 -12      216.74      269.39     23.03 o
   6   4 -12     4398.53     5019.80    352.65 o
   7   4 -12     3446.07     3414.36    117.17 o
   8   4 -12     5029.05     5540.39    224.13 o
   9   4 -12      561.91      706.16    311.82 o
  10   4 -12     2600.11     1951.08    207.13 o
  11   4 -12        3.27      109.72     53.29 o
  -9   5 -12      821.22      996.33    186.72 o
  -8   5 -12      125.49       50.26    120.57 o
  -7   5 -12     1436.35     1815.01    207.13 o
  -6   5 -12       55.20       36.29    218.47 o
  -5   5 -12       77.18      113.67    124.35 o
  -4   5 -12       96.18       94.68    101.67 o
  -3   5 -12     1523.31     1531.74     71.66 o
  -2   5 -12      379.88      272.33     56.70 o
  -1   5 -12      500.77      537.76     75.22 o
   0   5 -12      781.93     1051.61     58.06 o
   1   5 -12     3290.45     2921.62    308.42 o
   2   5 -12     1775.88     1909.35    308.05 o
   3   5 -12      347.34      241.90     37.80 o
   4   5 -12      444.59      333.30    125.11 o
   5   5 -12     1402.99     1619.06    236.61 o
   6   5 -12     3439.36     3077.17    314.47 o
   7   5 -12      246.10      197.10     64.63 o
   8   5 -12     3351.91     2666.95    206.37 o
   9   5 -12     1236.80     1373.95    149.30 o
  10   5 -12       16.05      -22.68     46.11 o
  11   5 -12     3056.70     4039.74    298.60 o
  -9   6 -12      576.97      498.92    105.08 o
  -8   6 -12    14274.75    14206.40    615.71 o
  -7   6 -12     8334.79     8153.18    304.27 o
  -5   6 -12     6005.12     5668.31    702.27 o
  -4   6 -12    13408.93    13695.11    316.31 o
  -3   6 -12    31070.21    31459.14    833.04 o
  -2   6 -12     3321.30     3529.05    108.57 o
  -1   6 -12    36971.34    35769.09    655.45 o
   0   6 -12    14823.56    13736.16    325.81 o
   1   6 -12     6368.79     6485.09    185.03 o
   2   6 -12    17987.48    16759.92    472.46 o
   3   6 -12    13368.19    13195.47    905.24 o
   4   6 -12     3403.10     3115.98    116.41 o
   5   6 -12    50984.28    51857.91   1076.08 o
   6   6 -12     6733.18     7325.00    592.28 o
   7   6 -12    17846.53    20079.29    589.08 o
   8   6 -12      392.23      356.05     75.59 o
   9   6 -12    13748.84    14444.78    374.78 o
  10   6 -12      728.19     1033.47    114.50 o
  11   6 -12    15146.70    16003.22    594.17 o
  -7   7 -12      117.39      -98.27     67.28 o
  -6   7 -12      270.06      136.63     48.48 o
  -5   7 -12      233.45      644.06     94.97 o
  -4   7 -12      368.68      305.48     98.27 o
  -3   7 -12      811.27      845.48    117.55 o
  -2   7 -12       62.98       83.15     68.03 o
  -1   7 -12      861.30      761.69    393.47 o
   0   7 -12     1622.08     1142.36    246.81 o
   1   7 -12      456.83      264.91    189.74 o
   2   7 -12      598.34      407.36     83.53 o
   3   7 -12      699.68      731.41    148.92 o
   4   7 -12      631.02      523.11     43.84 o
   5   7 -12     4213.27     4358.52    170.46 o
   6   7 -12     3382.04     4311.90    169.06 o
   7   7 -12     3202.30     3358.68    188.98 o
   8   7 -12      675.41      614.97     99.03 o
   9   7 -12     1333.91     1571.35    715.50 o
  10   7 -12      613.28      588.12    143.63 o
  -8   8 -12     1174.00      838.34    120.95 o
  -7   8 -12     8229.56     8997.94    396.11 o
  -6   8 -12     1216.61     1038.97     83.01 o
  -5   8 -12     3632.01     3210.90    511.39 o
  -4   8 -12     2704.77     3066.63    374.57 o
  -3   8 -12       44.24      163.58    102.05 o
  -2   8 -12     7946.50     8290.35    774.84 o
  -1   8 -12      492.37      680.34     81.64 o
   0   8 -12     1797.40     1756.05    182.18 o
   1   8 -12       95.84      551.08    126.24 o
   2   8 -12     1290.96      837.51     71.31 o
   3   8 -12       50.47       53.67     37.80 o
   4   8 -12      962.27      916.45    143.63 o
   5   8 -12      115.70      420.37    298.97 o
   6   8 -12    13877.69    14564.37    364.56 o
   7   8 -12      147.21       29.45     60.09 o
   8   8 -12     4668.61     4797.04    247.95 o
   9   8 -12     2939.01     3018.49    382.13 o
  -7   9 -12      646.69      264.58    144.38 o
  -6   9 -12      179.89       44.60     60.48 o
  -5   9 -12      225.53      293.30     74.84 o
  -4   9 -12      210.73      189.12     57.07 o
  -3   9 -12      307.84      255.99     49.63 o
  -2   9 -12      367.32      237.91     61.45 o
  -1   9 -12     2273.85     2430.34    162.53 o
   0   9 -12     1466.79     1027.29    102.53 o
   1   9 -12     2252.54     2178.54    637.63 o
   2   9 -12       17.81      122.17     48.76 o
   3   9 -12     1935.54     1779.23    274.78 o
   4   9 -12      118.25      112.63     37.04 o
   5   9 -12       34.22      132.18    105.83 o
   6   9 -12     2013.35     1935.20    137.58 o
   7   9 -12      444.42      764.25     67.28 o
   9   9 -12     1424.62     2059.93    252.48 o
  -6  10 -12      932.02      755.18    119.44 o
  -4  10 -12     2978.33     2962.52    284.23 o
  -3  10 -12     1473.46     1358.28    261.93 o
  -2  10 -12     3483.96     3342.76    281.21 o
  -1  10 -12    13962.75    14338.94    803.56 o
   0  10 -12     6604.43     6966.73    232.07 o
   1  10 -12     4865.81     4227.56    423.70 o
   2  10 -12      590.86     1004.00    167.82 o
   3  10 -12     8749.77     8987.16    432.02 o
   4  10 -12      293.04      259.98    312.96 o
   5  10 -12     4228.71     5098.16    156.48 o
   6  10 -12      934.72      931.32     89.96 o
   7  10 -12      402.41      330.33    152.32 o
  -4  11 -12      176.31      388.93    102.43 o
  -3  11 -12      617.07      803.56    113.39 o
  -2  11 -12       51.53      -83.15     60.48 o
  -1  11 -12      111.21      127.75     52.92 o
   0  11 -12       85.40       37.80     45.36 o
   1  11 -12      204.03      136.07     97.52 o
   2  11 -12      377.79      507.77     81.80 o
   3  11 -12     1484.98     1517.17    108.10 o
   4  11 -12       73.55       91.47     44.60 o
   5  11 -12      745.15      364.41    117.55 o
   6  11 -12       59.26       38.25     94.49 o
  -2  12 -12     4470.84     4555.04    256.69 o
   0  12 -12     7416.30     8141.31    693.20 o
   1  12 -12     3715.25     2978.38    213.17 o
   2  12 -12    12315.37    10224.83    597.95 o
   3  12 -12     4459.58     5115.07    988.01 o
   4  12 -12     5971.19     6063.31    446.76 o
 -11   1 -11        2.21       26.56    248.70 o
 -10   1 -11       19.48      184.15    294.44 o
  -9   1 -11      745.48      449.04    112.63 o
  -8   1 -11      723.93     1062.85    113.39 o
  -7   1 -11      356.09      142.43     55.63 o
  -6   1 -11      222.33      233.59     62.06 o
  -5   1 -11     1993.37     1652.15     58.92 o
  -4   1 -11     1866.24     2166.86     73.29 o
  -3   1 -11     6483.94     6081.68    236.23 o
  -2   1 -11      319.42      190.19     86.55 o
  -1   1 -11     1059.88     1012.11     88.82 o
   0   1 -11     1988.50     2030.70     48.85 o
   1   1 -11     1195.34     1151.62     74.46 o
   2   1 -11     3333.12     3330.98     69.73 o
   3   1 -11      155.26      281.05     76.35 o
   4   1 -11      383.21      433.65     24.15 o
   5   1 -11     2429.11     2043.08     69.39 o
   6   1 -11      461.16      581.09     37.80 o
   7   1 -11     7989.76     7828.10    254.00 o
   8   1 -11     4719.37     4714.89    216.58 o
   9   1 -11     1675.87     1886.00     58.51 o
  10   1 -11      683.16      605.41    120.57 o
  11   1 -11     1743.50     1644.15    541.63 o
  12   1 -11      260.09      576.03    112.63 o
 -10   2 -11    10994.28     8981.31    445.25 o
  -9   2 -11     6214.84     6163.92    355.29 o
  -8   2 -11    19443.24    19279.46    796.76 o
  -7   2 -11       52.50       59.72     82.40 o
  -6   2 -11    37076.69    37488.66    998.93 o
  -5   2 -11     2806.20     2099.24    182.94 o
  -4   2 -11    35326.11    33689.99    702.40 o
  -3   2 -11    10783.69    11256.94    558.64 o
  -2   2 -11    21668.63    23790.15    857.99 o
  -1   2 -11     4914.41     5171.67    353.78 o
   0   2 -11    27530.15    27388.58    573.76 o
   1   2 -11     5766.01     5856.18    293.30 o
   2   2 -11    68427.54    67886.69   1698.97 o
   3   2 -11     6265.27     5253.26    295.19 o
   4   2 -11    90684.95    91050.66   1471.81 o
   5   2 -11     5209.06     5118.58    482.29 o
   6   2 -11    15115.92    14502.77    220.75 o
   7   2 -11    17481.90    17179.41    353.78 o
   8   2 -11     2422.78     2286.73    100.16 o
   9   2 -11    11086.71    10282.49    410.47 o
  10   2 -11     2154.54     2092.08    196.54 o
  11   2 -11     3355.95     2895.58    162.08 o
  12   2 -11     3251.77     2962.52    207.88 o
 -10   3 -11      431.40      158.75     76.35 o
  -9   3 -11      311.09      755.18    152.70 o
  -8   3 -11       23.25      234.34     98.27 o
  -7   3 -11      587.34      504.82    227.92 o
  -6   3 -11      254.52      131.33     68.79 o
  -5   3 -11     1762.38     1295.74    173.87 o
  -4   3 -11      350.26      379.48     43.84 o
  -3   3 -11      224.33      338.27     80.13 o
  -1   3 -11      681.35      704.26     41.58 o
   0   3 -11     2355.85     1729.13    144.01 o
   1   3 -11     8513.94     9408.38    181.06 o
   2   3 -11     6472.84     6293.03    163.00 o
   3   3 -11     2697.58     2370.62    101.30 o
   4   3 -11     7043.07     6788.28    136.40 o
   5   3 -11     1564.34     1479.43    106.21 o
   6   3 -11     4208.73     3704.10    148.16 o
   7   3 -11    12056.41    11345.73    344.33 o
   8   3 -11      811.53      878.89     71.55 o
   9   3 -11     3488.83     3189.49    295.19 o
  10   3 -11     2199.99     2094.53    250.22 o
  11   3 -11      653.05      748.72    144.38 o
  12   3 -11     3141.59     3285.10    455.45 o
 -10   4 -11     1731.86     1339.52    210.15 o
  -9   4 -11     7684.70     7972.89    325.81 o
  -8   4 -11      772.14     1154.01    454.70 o
  -7   4 -11    46158.84    47415.48    994.54 o
  -6   4 -11     2708.23     2674.21    346.22 o
  -5   4 -11    35855.17    34108.24   2111.71 o
  -4   4 -11     3291.87     3034.03     98.51 o
  -3   4 -11     1085.72     1060.14     48.10 o
  -2   4 -11      117.21      237.53     35.30 o
  -1   4 -11    43736.50    43821.83    689.40 o
   0   4 -11     9141.27     9875.75    616.47 o
   1   4 -11    56841.15    57570.29   1017.50 o
   2   4 -11     4444.12     5237.81    608.91 o
   3   4 -11    37493.99    35803.02    575.97 o
   4   4 -11    33302.54    34133.04    466.88 o
   5   4 -11    43808.03    44256.71    593.36 o
   6   4 -11     5582.93     5472.16    273.65 o
   7   4 -11     2365.63     1836.93     81.64 o
   8   4 -11      934.11      972.26     58.69 o
   9   4 -11       70.89      117.17     39.82 o
  10   4 -11     7044.93     7100.93    772.57 o
  11   4 -11     4417.87     4401.08    173.11 o
  12   4 -11     7810.50     8381.85    397.62 o
  -9   5 -11      183.95      671.27    157.99 o
  -8   5 -11       72.21      -57.31     82.78 o
  -7   5 -11      248.97      277.04     95.25 o
  -6   5 -11        5.29       91.47     98.27 o
  -5   5 -11      340.97      384.74     39.29 o
  -4   5 -11      921.49     1087.82    342.06 o
  -3   5 -11     1214.50     1093.43    285.37 o
  -2   5 -11      325.84      176.95     83.15 o
  -1   5 -11      556.26      656.64    284.61 o
   0   5 -11      656.62      481.11     31.00 o
   1   5 -11     2201.87     2397.33     86.20 o
   2   5 -11     1827.77     1777.97    102.81 o
   3   5 -11     2659.72     1968.67    102.81 o
   4   5 -11      290.24      207.10     21.11 o
   5   5 -11     1457.74     1268.20     54.55 o
   6   5 -11     4221.43     3942.18    203.35 o
   7   5 -11      255.39      372.48    112.63 o
   8   5 -11     2472.20     2511.50    109.42 o
   9   5 -11      108.06      127.75     52.92 o
  10   5 -11      939.31     1057.56     84.28 o
  11   5 -11      608.97      317.49     99.03 o
  -9   6 -11      231.01      242.32     92.84 o
  -8   6 -11      389.42      431.51    102.43 o
  -7   6 -11     1471.68     1663.07    148.92 o
  -6   6 -11     3486.70     3424.76    133.43 o
  -5   6 -11      530.59      616.71     80.51 o
  -3   6 -11        4.26       39.65     86.55 o
  -2   6 -11     1800.93     1991.32    106.13 o
  -1   6 -11      853.77      968.79    212.04 o
   0   6 -11      172.70      331.69    121.33 o
   1   6 -11     1853.29     2203.37    194.28 o
   2   6 -11     1205.67     1210.93     94.11 o
   3   6 -11      102.25       75.59     30.24 o
   4   6 -11     2128.25     2067.49    102.81 o
   5   6 -11     2304.73     2490.82     85.26 o
   6   6 -11      403.10      165.55     44.60 o
   7   6 -11       20.57       45.36     56.70 o
   8   6 -11     8504.98     9158.60   1208.75 o
   9   6 -11       11.54       71.06     37.80 o
  10   6 -11     2677.70     3292.87    189.74 o
  11   6 -11       15.87       92.13     79.37 o
  -9   7 -11      284.41       59.72     89.96 o
  -8   7 -11        4.27      143.63     83.15 o
  -7   7 -11       84.20       68.03     60.48 o
  -6   7 -11      372.88      498.92     81.64 o
  -5   7 -11      335.04      618.36    142.87 o
  -4   7 -11     1393.01     1951.08    223.00 o
  -3   7 -11      481.72      379.48     74.84 o
  -2   7 -11      723.91      490.53     66.72 o
  -1   7 -11     1847.14     1856.81    120.22 o
   0   7 -11     1821.11     1764.46    111.50 o
   1   7 -11       39.98       85.87     34.30 o
   2   7 -11      385.98      305.00     40.83 o
   3   7 -11       41.14      120.19     30.24 o
   4   7 -11      963.72      671.27     80.89 o
   5   7 -11     3163.65     2684.72    337.53 o
   6   7 -11     1086.13      875.53    164.79 o
   7   7 -11     6086.51     6679.40    190.12 o
   8   7 -11      549.39      604.70     66.82 o
   9   7 -11      993.93     1080.55     98.96 o
  10   7 -11     1773.53     1896.56    152.34 o
  -7   8 -11    16550.85    16895.23    564.69 o
  -6   8 -11     1913.26     3029.05    287.26 o
  -5   8 -11    10671.50    10067.76    332.31 o
  -4   8 -11      291.07      318.62     71.44 o
  -3   8 -11     9983.68    10032.98    537.47 o
  -2   8 -11    11099.76    10978.52    292.97 o
  -1   8 -11    28037.87    28768.76    652.75 o
   0   8 -11     1117.90      996.33     73.72 o
   1   8 -11    23691.40    22545.87    522.35 o
   2   8 -11      105.44       51.20     21.23 o
   3   8 -11    10688.69    11084.40    387.80 o
   4   8 -11    11628.20    11460.38    487.20 o
   5   8 -11    25017.73    25317.58    658.80 o
   6   8 -11     8009.23     8622.06    953.24 o
   7   8 -11    16912.35    17603.27    379.69 o
   8   8 -11     3356.73     3142.32    207.88 o
   9   8 -11      796.59      711.84    106.42 o
  10   8 -11    12100.62    13291.67    802.05 o
  -6   9 -11       41.49       15.12     45.36 o
  -5   9 -11       38.30     -127.75     98.27 o
  -4   9 -11      542.64      656.18    120.19 o
  -3   9 -11      608.60      511.16    143.63 o
  -2   9 -11      527.60      941.95    150.81 o
  -1   9 -11      140.17      363.78     76.35 o
   0   9 -11      168.96      398.44    211.66 o
   1   9 -11     2591.58     2551.73    138.71 o
   2   9 -11      423.36      331.86    208.64 o
   3   9 -11     1242.01      990.28     82.40 o
   4   9 -11     1723.07     1817.36    105.08 o
   5   9 -11      355.29      512.59     53.68 o
   6   9 -11     1883.70     1756.05    145.90 o
   7   9 -11      877.09      829.47     76.35 o
   8   9 -11     2881.91     2404.64    255.51 o
   9   9 -11      352.77      210.91    113.39 o
  -6  10 -11     9414.86     8752.26    406.70 o
  -5  10 -11      241.23      920.73    195.03 o
  -4  10 -11     7655.07     8292.40    277.69 o
  -3  10 -11     2673.63     3107.71    226.03 o
  -2  10 -11     4234.44     3980.60    168.35 o
  -1  10 -11      340.85      446.95     66.66 o
   0  10 -11    11320.01    11811.54    529.16 o
   1  10 -11      101.87       91.47     38.55 o
   2  10 -11    16588.88    15057.45    336.94 o
   3  10 -11     1199.07      934.75    310.31 o
   4  10 -11    18327.17    19231.08    409.72 o
   5  10 -11     1067.47     1161.88    100.54 o
   6  10 -11     5139.71     5773.60    286.88 o
   7  10 -11     1371.29     2447.73    249.46 o
   8  10 -11     1426.75     1062.85    187.47 o
  -5  11 -11      242.68      535.20    152.70 o
  -3  11 -11       97.03       53.67     61.23 o
  -2  11 -11      383.77      250.22     68.79 o
  -1  11 -11       64.38      576.03    104.32 o
   0  11 -11      109.65       60.10    135.69 o
   1  11 -11      280.18      356.05     98.27 o
   2  11 -11      575.16      426.43    151.94 o
   3  11 -11      248.69      195.79     75.59 o
   4  11 -11      496.83      514.79     74.84 o
   5  11 -11      485.44      513.43    198.81 o
   6  11 -11       64.65      292.54    159.13 o
   7  11 -11     1098.87      978.06    103.18 o
  -3  12 -11     2391.19     2362.31    194.28 o
  -2  12 -11      194.19     -112.26     74.84 o
  -1  12 -11     4202.28     3661.77    231.32 o
   0  12 -11      111.17       83.15     82.40 o
   1  12 -11       44.29       58.83     48.35 o
   2  12 -11      445.83      293.30     74.84 o
   3  12 -11     1736.58     2002.01    557.50 o
   5  12 -11       66.29       30.24     59.72 o
 -10   0 -10    39113.50    37155.14   1575.38 o
  -9   0 -10    13668.69    14043.83    680.34 o
  -8   0 -10    15682.81    16268.56    687.90 o
  -7   0 -10    24984.67    25844.03    698.49 o
  -5   0 -10     4647.97     4801.72    192.76 o
  -4   0 -10    27499.82    30936.79    795.25 o
  -3   0 -10    49110.48    50552.64   1016.74 o
  -1   0 -10    93242.73    86616.96   3122.03 o
   1   0 -10     7422.36     5655.93    143.63 o
   2   0 -10    19950.40    20630.32    350.00 o
   3   0 -10    24112.16    21949.44    360.58 o
   4   0 -10    21477.61    21259.27    405.94 o
   5   0 -10    42271.68    41782.24    746.11 o
   6   0 -10      299.53      272.89     46.11 o
   7   0 -10     2569.40     2821.92     83.15 o
   8   0 -10       87.49       83.15     37.80 o
   9   0 -10    18203.07    20010.45    541.25 o
  10   0 -10     8695.41     8752.26    227.54 o
  11   0 -10     5463.21     4693.62    190.50 o
  12   0 -10      210.47      483.80    137.58 o
 -10   1 -10       93.68     -102.05     68.03 o
  -9   1 -10     1550.97     1897.58    169.33 o
  -7   1 -10     1482.78     1634.34    161.77 o
  -6   1 -10      765.99      706.17     60.55 o
  -5   1 -10     1327.31     1498.92    114.15 o
  -4   1 -10     1375.62     1523.97    136.07 o
  -3   1 -10     3458.63     3302.70     99.78 o
  -2   1 -10      205.99      290.39     52.92 o
  -1   1 -10     1605.94     1346.33     51.40 o
   0   1 -10      615.82      718.71     51.40 o
   1   1 -10     2412.27     2249.47     81.64 o
   2   1 -10     3127.76     3267.66     62.10 o
   3   1 -10      638.64      545.64    102.05 o
   4   1 -10     2043.84     2054.66     41.32 o
   5   1 -10     3192.01     3214.47     67.06 o
   6   1 -10      738.03      851.58     56.32 o
   7   1 -10     9314.44     9475.86    149.32 o
   8   1 -10     1292.69     1657.16    120.19 o
   9   1 -10     2393.86     2647.81    229.81 o
  10   1 -10      255.57       91.47     27.26 o
  11   1 -10     1436.13     1591.04     68.02 o
  12   1 -10     1576.73     2100.38    140.60 o
 -11   2 -10     6255.97     4971.81    404.43 o
 -10   2 -10      828.76     1203.45    198.81 o
  -9   2 -10      154.90      339.42     83.15 o
  -8   2 -10     4871.25     5045.89    234.34 o
  -7   2 -10      755.08      984.32     97.44 o
  -6   2 -10     8368.67     9789.41    464.90 o
  -5   2 -10     2180.45     2083.37    166.31 o
  -4   2 -10      406.12      195.79     75.59 o
  -3   2 -10      425.73      283.06     98.27 o
  -2   2 -10    48315.80    49077.80    847.41 o
  -1   2 -10    20355.19    19080.23    588.50 o
   0   2 -10    11272.65    10864.69    172.53 o
   1   2 -10      352.20      421.65     26.42 o
   2   2 -10     6039.35     5435.98    601.73 o
   3   2 -10     1498.78     1478.54     45.45 o
   4   2 -10    38382.66    37291.79    783.91 o
   5   2 -10     9884.81     9152.29    207.13 o
   6   2 -10    15550.09    14853.73    490.98 o
   7   2 -10     1853.25     2029.79    106.21 o
   8   2 -10       25.99      -19.06     12.70 o
   9   2 -10       11.77       47.88     45.36 o
  10   2 -10     8895.50     8895.40    895.03 o
  11   2 -10      116.20      207.08    186.34 o
  12   2 -10     5672.05     5118.09    304.64 o
 -11   3 -10      691.08      446.00    143.63 o
 -10   3 -10      912.85      998.47    207.88 o
  -9   3 -10      564.58      996.33    153.46 o
  -7   3 -10      896.96     1342.21    193.52 o
  -6   3 -10      127.21      127.75     68.79 o
  -5   3 -10     1330.53     1221.71     94.11 o
  -4   3 -10      589.78      529.97     83.91 o
  -3   3 -10      950.13      911.12     75.59 o
  -2   3 -10     1761.62     1585.96     83.15 o
  -1   3 -10     2961.53     2239.37     54.79 o
   0   3 -10     3731.57     3715.32     80.32 o
   1   3 -10     6412.95     6294.55    117.06 o
   2   3 -10     1640.81     1671.75     56.70 o
   3   3 -10     1190.04     1094.89     75.97 o
   4   3 -10     4257.89     3939.11    247.19 o
   5   3 -10       61.76       76.28     21.23 o
   6   3 -10     5241.38     5065.00    142.12 o
   7   3 -10    12820.24    12736.97    221.11 o
   8   3 -10     1747.50     1893.18     86.93 o
   9   3 -10     9862.21     9003.80    244.17 o
  10   3 -10     1421.04     1525.22     82.02 o
  11   3 -10     1172.48     1256.12    167.06 o
  12   3 -10     1233.48      933.12    105.08 o
 -10   4 -10     1919.48     1889.85    173.87 o
  -9   4 -10     2417.49     1886.13    494.38 o
  -8   4 -10     4717.04     4297.51    319.01 o
  -7   4 -10      356.61      790.44    140.98 o
  -6   4 -10      842.65      861.14    162.90 o
  -5   4 -10    14791.21    15051.82    350.98 o
  -4   4 -10       98.90       74.51     18.14 o
  -3   4 -10     8117.81     7177.97    213.17 o
  -2   4 -10     5721.58     6427.24    575.27 o
  -1   4 -10      727.34      686.65     37.74 o
   0   4 -10     5521.85     5275.46    351.51 o
   1   4 -10    58293.92    58995.25   1166.86 o
   2   4 -10      957.43     1045.41     55.16 o
   3   4 -10    38494.17    38182.98    968.73 o
   4   4 -10       56.96      112.09     34.02 o
   5   4 -10      905.01     1031.74     56.32 o
   6   4 -10      222.46      386.50     44.60 o
   7   4 -10    18389.07    18232.43    483.80 o
   8   4 -10     1015.26      882.98     57.12 o
   9   4 -10    15995.91    14819.19    325.15 o
  10   4 -10       95.94      350.43     61.23 o
  11   4 -10     2506.78     2637.20    189.36 o
  12   4 -10       83.88      173.49    184.45 o
 -10   5 -10     2438.80     2196.00    260.80 o
  -9   5 -10       65.11       54.05     56.32 o
  -8   5 -10      310.51      116.96     55.40 o
  -7   5 -10       70.11      165.55     67.28 o
  -6   5 -10        1.36      -67.47     44.98 o
  -5   5 -10      486.43      557.65     52.76 o
  -4   5 -10     1409.99     1459.62    175.76 o
  -3   5 -10      565.74      293.30     59.72 o
  -2   5 -10     1019.22     1371.33    252.86 o
  -1   5 -10      682.62      721.99    169.71 o
   0   5 -10     1744.95     1641.34     66.90 o
   1   5 -10      118.21       80.52     30.24 o
   2   5 -10     1451.59     1128.02    120.19 o
   3   5 -10     3281.56     3570.10    140.98 o
   4   5 -10      774.72      541.07     41.20 o
   5   5 -10      563.66      338.89     27.43 o
   6   5 -10     6309.51     6522.13    137.87 o
   7   5 -10        8.72      -22.11     14.74 o
   8   5 -10      826.11      881.11    227.92 o
   9   5 -10      651.36      613.82     68.79 o
  10   5 -10     1394.26     1006.91    127.00 o
  11   5 -10     1106.99     1410.58    182.94 o
 -10   6 -10      337.46      368.90    136.82 o
  -9   6 -10     7463.94     7544.27    347.73 o
  -8   6 -10     7092.54     6273.54    399.14 o
  -7   6 -10    13998.10    14518.88   1506.59 o
  -6   6 -10    19528.40    19408.85    709.83 o
  -5   6 -10    14666.66    15718.99    610.80 o
  -4   6 -10     9263.92     9824.18    465.66 o
  -3   6 -10     2190.64     2488.88     96.04 o
  -2   6 -10    25824.33    27145.76    687.90 o
  -1   6 -10    38681.75    41004.43   1161.50 o
   0   6 -10    20441.46    20311.48    574.14 o
   1   6 -10    33888.67    32986.67    651.24 o
   2   6 -10    17704.64    18546.65   1133.91 o
   3   6 -10      602.41      749.89     66.52 o
   4   6 -10    27930.39    28538.20    557.88 o
   5   6 -10     2348.21     2459.37    142.49 o
   6   6 -10    21118.47    21416.77    633.48 o
   7   6 -10    11246.93    12151.45    301.29 o
   8   6 -10     2888.09     3035.74    196.92 o
   9   6 -10      573.26      428.01     65.19 o
  10   6 -10     7817.99     7804.71    407.45 o
  11   6 -10      293.82      -23.43    112.63 o
  -8   7 -10       77.44      181.43     68.03 o
  -7   7 -10      654.34      920.73    157.99 o
  -6   7 -10      913.54      920.73    121.71 o
  -4   7 -10     1034.27      618.36    103.56 o
  -3   7 -10      557.17      417.63     48.63 o
  -2   7 -10     1849.74     1835.09     89.33 o
  -1   7 -10      911.74      894.28     88.44 o
   0   7 -10     2473.91     2407.50    110.41 o
   1   7 -10       94.60      170.87    151.19 o
   2   7 -10      926.77     1306.73    146.27 o
   3   7 -10      445.26      406.70     45.36 o
   4   7 -10     2522.63     1920.08    136.82 o
   5   7 -10     1742.85     1536.90    374.95 o
   6   7 -10     3173.72     2928.36    105.38 o
   7   7 -10      436.69      671.72    184.45 o
   8   7 -10      877.51      803.56     74.08 o
   9   7 -10       82.47       68.03     60.48 o
  10   7 -10      521.53      528.24    200.70 o
  -8   8 -10      292.93      476.24    136.82 o
  -7   8 -10     4571.56     4184.12    337.15 o
  -6   8 -10       56.74        0.00     75.59 o
  -5   8 -10      143.60       43.06     79.37 o
  -4   8 -10      495.46      618.36     90.71 o
  -3   8 -10      460.54      639.57     86.55 o
  -2   8 -10     7619.82     7933.60    223.02 o
  -1   8 -10     5545.54     5487.36    167.82 o
   0   8 -10     7671.17     7537.14    284.23 o
   1   8 -10     9070.87     9397.02    564.69 o
   2   8 -10       36.40       86.18     39.82 o
   3   8 -10     5134.06     5787.47    225.27 o
   4   8 -10     4957.69     5119.97    223.76 o
   5   8 -10     4842.57     5525.91    258.53 o
   6   8 -10      505.77      580.34    381.75 o
   7   8 -10     1186.48     1496.76    201.84 o
   8   8 -10        7.95      -91.85     61.23 o
  10   8 -10      233.69      297.21     78.40 o
  -8   9 -10      282.79      127.75     98.27 o
  -5   9 -10      432.09      659.54    192.76 o
  -4   9 -10       96.72      141.16     32.39 o
  -3   9 -10      251.78      208.05    154.21 o
  -2   9 -10     1394.70     2013.06    187.47 o
  -1   9 -10      667.55      934.43    393.09 o
   0   9 -10      289.14      358.33    196.17 o
   1   9 -10     4464.92     4124.03    163.06 o
   2   9 -10      261.82      393.86     47.33 o
   3   9 -10     1858.02     2604.96    123.97 o
   4   9 -10     1063.18     1334.89     86.45 o
   5   9 -10      674.56      865.25    117.17 o
   6   9 -10     1230.73     1295.68    150.43 o
   7   9 -10       96.36      136.11    210.53 o
   8   9 -10     3326.90     3495.46    267.60 o
   9   9 -10      206.73      158.99    105.45 o
  -7  10 -10     4848.73     5045.89    296.33 o
  -6  10 -10     1512.86     2099.24    254.75 o
  -5  10 -10     7844.27     7864.79    447.52 o
  -4  10 -10     2145.46     1927.64    244.17 o
  -3  10 -10      520.25      642.50    260.04 o
  -2  10 -10     5665.90     5283.26    227.54 o
  -1  10 -10      749.91      712.09    157.99 o
   0  10 -10    12891.44    13411.86    584.34 o
   1  10 -10     4006.67     3821.27    193.52 o
   2  10 -10      582.57      602.30     83.53 o
   3  10 -10       91.34      105.08     53.67 o
   4  10 -10     6509.64     6384.66    194.28 o
   5  10 -10     1022.75      887.36     75.31 o
   6  10 -10    15060.96    14291.78    415.77 o
   7  10 -10        9.67      -48.76     56.32 o
   8  10 -10     3711.91     4083.58    366.63 o
  -5  11 -10      451.70      399.89    121.71 o
  -4  11 -10       21.26       -7.56     68.79 o
  -2  11 -10      414.99      203.35     59.72 o
  -1  11 -10      123.38       85.67     56.70 o
   0  11 -10      130.70       32.71     94.11 o
   1  11 -10       25.88      264.58     90.71 o
   2  11 -10     1227.88     1323.18    142.12 o
   3  11 -10      362.47      446.00     77.11 o
   4  11 -10      430.88      393.09     68.79 o
   5  11 -10       45.30       86.09     44.07 o
   6  11 -10       69.60      346.22    136.07 o
  -3  12 -10     6945.79     6373.30    351.13 o
   0  12 -10     1857.44     2004.75    132.29 o
   1  12 -10     9348.65     8866.41    523.87 o
   2  12 -10      496.47      362.85     69.55 o
   3  12 -10    11486.05    11258.71    960.80 o
   4  12 -10     1548.78     1482.48    123.53 o
   5  12 -10     3500.77     3757.02    223.76 o
   0  13 -10       83.15     -105.08     90.71 o
   1  13 -10      729.77      879.16    118.68 o
   2  13 -10       78.02      356.05    144.38 o
 -11   1  -9      551.08      776.17    298.97 o
 -10   1  -9      141.18      618.36    130.02 o
  -9   1  -9     1925.14     1764.08    280.83 o
  -8   1  -9     1190.62     1307.83    114.51 o
  -7   1  -9     2087.01     2212.78    797.14 o
  -6   1  -9     1582.53     1698.69    120.57 o
  -5   1  -9      890.29      778.72     79.75 o
  -4   1  -9     4565.55     4691.84    119.06 o
  -3   1  -9     1619.54     2106.71     83.94 o
  -2   1  -9      469.77      462.32     25.70 o
  -1   1  -9      357.41      321.06    105.08 o
   0   1  -9      141.60      110.86     10.96 o
   1   1  -9     1221.09     1276.19    116.79 o
   2   1  -9     3160.54     3228.67     64.25 o
   3   1  -9      477.09      441.24     55.94 o
   4   1  -9     6313.35     6413.58    102.83 o
   5   1  -9     4477.89     3978.72     77.50 o
   6   1  -9     4134.31     4058.84     77.48 o
   7   1  -9     2715.52     2399.75    218.47 o
   8   1  -9      565.56      343.92     83.91 o
   9   1  -9     1167.99     1167.87     89.96 o
  10   1  -9     1655.43     1961.33    182.18 o
  11   1  -9      287.20      411.20     99.41 o
  12   1  -9     1553.15     1505.81    128.89 o
 -11   2  -9     9311.24     8566.95    415.33 o
 -10   2  -9     2207.37     2147.62    233.59 o
  -9   2  -9    28165.84    26661.20    766.52 o
  -8   2  -9      437.51      708.66     79.91 o
  -7   2  -9     7924.52     8159.20    299.24 o
  -6   2  -9     7090.12     7895.78    278.19 o
  -5   2  -9    12306.49    11637.46    266.94 o
  -4   2  -9       43.90       75.59     22.68 o
  -3   2  -9    98061.05    95858.31   1884.56 o
  -2   2  -9     4195.86     4859.33     89.78 o
  -1   2  -9   118152.73   119273.84   3823.16 o
   0   2  -9    25216.38    24695.32    346.25 o
   1   2  -9    46547.46    46274.80   1084.77 o
   2   2  -9    32328.47    31274.78    391.27 o
   3   2  -9    63975.40    66879.57   2353.24 o
   4   2  -9    12952.53    13563.42    214.61 o
   5   2  -9    31895.33    31240.98    485.95 o
   6   2  -9     1381.35     1341.22     41.58 o
   7   2  -9     2547.27     2557.85     77.42 o
   8   2  -9    32875.77    31677.76    773.32 o
   9   2  -9    15979.72    16552.54    301.03 o
  10   2  -9    15304.71    14864.65    370.03 o
  11   2  -9     6260.91     5891.60    342.82 o
  12   2  -9     4937.77     4977.97    546.54 o
 -11   3  -9       63.74       15.12     60.48 o
 -10   3  -9       44.68       37.80    120.95 o
  -9   3  -9      250.79      136.07     97.52 o
  -8   3  -9     1321.45     1799.89    221.49 o
  -7   3  -9      457.52      226.28     64.67 o
  -6   3  -9        9.15       -7.45    105.45 o
  -5   3  -9      892.94      881.44    100.92 o
  -4   3  -9     1849.44     1684.23     99.78 o
  -3   3  -9       84.78       15.12     23.43 o
  -2   3  -9      518.80      458.52     94.87 o
  -1   3  -9     3014.85     2778.23     65.86 o
   0   3  -9     6347.71     5938.08    222.62 o
   1   3  -9     4510.09     4830.53    139.09 o
   2   3  -9      463.22      334.47     37.80 o
   3   3  -9     2028.91     2032.62    512.15 o
   4   3  -9      303.36      332.24    105.83 o
   5   3  -9     1328.50     1384.88    123.22 o
   6   3  -9     2630.46     2753.52    109.23 o
   7   3  -9     2213.67     2268.82    198.06 o
   8   3  -9     2633.24     2701.20    298.60 o
   9   3  -9     7650.33     7794.11    306.91 o
  10   3  -9     2108.86     2120.74    104.32 o
  11   3  -9     4014.79     4533.03    563.17 o
  12   3  -9     1160.17     1080.24    114.15 o
 -11   4  -9     2158.30     2203.04    404.43 o
 -10   4  -9     2075.12     2622.35    204.86 o
  -9   4  -9     1686.85     1276.43    166.68 o
  -8   4  -9     9249.53     9294.23    710.96 o
  -7   4  -9      444.18      386.25     58.27 o
  -6   4  -9    31094.93    31601.24   1545.14 o
  -5   4  -9     8783.49     8964.68    395.36 o
  -4   4  -9    13213.68    13554.13    314.60 o
  -3   4  -9     1197.70     1264.69     74.08 o
  -2   4  -9    22628.48    22113.36    337.74 o
  -1   4  -9    13388.15    13223.40    220.86 o
   0   4  -9   137712.81   135571.45   1667.87 o
   1   4  -9    24493.89    23924.52    340.65 o
   2   4  -9    74837.48    77958.14   1316.73 o
   3   4  -9    29011.34    29984.25    803.18 o
   4   4  -9     8760.22     8403.58    684.88 o
   5   4  -9     3085.31     3179.90     92.98 o
   6   4  -9    10178.27    10268.72    149.67 o
   7   4  -9      653.90      976.04    112.26 o
   8   4  -9     8458.54     8704.46    414.25 o
   9   4  -9    24554.92    24093.99    527.25 o
  10   4  -9     4273.49     4359.77    184.83 o
  11   4  -9    18313.30    18208.29    469.44 o
  12   4  -9     1808.17     2127.29    516.68 o
  -9   5  -9       62.29      453.56    130.02 o
  -8   5  -9      882.53      801.93    198.06 o
  -7   5  -9       56.18       10.79    101.67 o
  -6   5  -9        2.34       94.34    125.11 o
  -5   5  -9      407.58      398.22     29.17 o
  -4   5  -9     1376.21     1578.40     89.96 o
  -3   5  -9     2231.81     2299.05     69.95 o
  -2   5  -9     2307.57     2036.50    102.05 o
  -1   5  -9      496.21      508.10    128.13 o
   0   5  -9     2490.39     2223.68    139.47 o
   1   5  -9     1938.35     1712.32    196.17 o
   2   5  -9     2164.74     2021.09     95.25 o
   3   5  -9     1932.05     2226.92     70.97 o
   4   5  -9     1591.61     1332.69    111.12 o
   5   5  -9     3913.81     3623.69    101.90 o
   6   5  -9     2017.72     2171.54     77.31 o
   7   5  -9     1173.89      960.81     46.48 o
   8   5  -9      726.33     1027.02    258.15 o
   9   5  -9     1902.83     2047.22    101.75 o
  10   5  -9       34.70      -66.90     44.60 o
  11   5  -9     2715.99     3184.01    284.23 o
 -10   6  -9     2210.14     2748.59    282.72 o
  -9   6  -9       99.68      278.94    127.75 o
  -8   6  -9     3720.53     3373.00    292.55 o
  -7   6  -9      846.12     1085.53    120.19 o
  -6   6  -9      800.16      955.28    283.85 o
  -5   6  -9      137.82       22.17     33.64 o
  -4   6  -9     3474.91     3312.52    139.85 o
  -3   6  -9      698.50      636.91     48.35 o
  -2   6  -9     4758.35     4709.10    229.81 o
  -1   6  -9     1647.91     1708.48     68.61 o
   0   6  -9     4446.04     4323.89    120.46 o
   1   6  -9      669.52      781.01     68.00 o
   2   6  -9       70.03      -38.43    113.39 o
   3   6  -9      735.04      801.18     61.95 o
   4   6  -9      221.88      120.19     37.80 o
   5   6  -9      341.64      457.55     45.40 o
   6   6  -9     2642.86     2556.87    559.77 o
   7   6  -9       54.62      261.15     86.55 o
   8   6  -9       40.25       53.67     37.80 o
   9   6  -9       29.08       75.15     63.88 o
  11   6  -9      179.07      322.18     59.94 o
  -9   7  -9      278.28      136.07     74.84 o
  -7   7  -9      670.03      740.82    175.38 o
  -6   7  -9      426.25      712.09     97.52 o
  -4   7  -9      291.58      195.79     46.11 o
  -3   7  -9     1571.92     2036.50    172.35 o
  -2   7  -9     1425.34     1399.70     91.85 o
  -1   7  -9       76.41      125.52     52.92 o
   0   7  -9     2072.06     2181.81     89.62 o
   1   7  -9      325.18      250.22     38.55 o
   2   7  -9     1678.22     2262.90    125.86 o
   3   7  -9      295.63      123.22     75.97 o
   4   7  -9     1857.86     2195.05    146.27 o
   5   7  -9     2514.31     2579.98    127.10 o
   6   7  -9     2440.43     2844.79    137.58 o
   7   7  -9     1803.41     1651.94     84.37 o
   8   7  -9      731.10      919.44    139.47 o
   9   7  -9       27.17       62.74     37.42 o
  10   7  -9      433.31      424.84     75.59 o
  11   7  -9      572.21     1270.73    179.91 o
  -8   8  -9     9751.38     8160.36    424.08 o
  -7   8  -9       76.74      362.85    112.63 o
  -6   8  -9    30344.07    32048.02    902.59 o
  -5   8  -9     1213.93     1064.47    115.66 o
  -4   8  -9    19091.13    20361.58    620.25 o
  -3   8  -9      451.72      458.77    181.80 o
  -2   8  -9    18697.29    18076.20    701.51 o
  -1   8  -9    13778.26    13630.28    394.65 o
   0   8  -9    44677.38    42730.78   2314.31 o
   1   8  -9     1359.04     1364.79     64.25 o
   2   8  -9    15130.87    14770.05    285.12 o
   3   8  -9     4418.18     4435.85    139.09 o
   4   8  -9    11967.90    12327.09    250.97 o
   5   8  -9    19820.90    20158.62    493.63 o
   6   8  -9    18415.29    19426.37    470.29 o
   7   8  -9    11408.06    12121.18    554.48 o
   8   8  -9     5792.96     6262.26    545.41 o
   9   8  -9     4299.76     3620.19    177.65 o
  10   8  -9      894.24      919.28    222.25 o
  -7   9  -9      665.48       22.68     75.59 o
  -6   9  -9      167.62       91.47     76.35 o
  -5   9  -9      313.33      899.57    167.06 o
  -4   9  -9      390.50      498.92    120.19 o
  -3   9  -9       17.64       12.70     68.03 o
  -2   9  -9     1222.21     1241.04    120.46 o
  -1   9  -9     1972.59     2224.37    112.99 o
   0   9  -9     1613.25     2170.11    309.56 o
   1   9  -9      431.46      446.88    136.45 o
   2   9  -9      705.43      618.36     52.16 o
   3   9  -9        6.88       71.89     68.03 o
   4   9  -9       52.46       37.80     37.80 o
   5   9  -9     1242.60     1129.74     91.47 o
   6   9  -9      252.64        0.00     75.59 o
   7   9  -9      713.14      879.16     82.40 o
   8   9  -9     1610.90     2438.66    223.00 o
   9   9  -9      680.22     1062.85    164.04 o
  -7  10  -9     3193.28     3413.82    345.46 o
  -6  10  -9     4383.38     5346.75    305.40 o
  -4  10  -9     1520.17     2362.31    244.92 o
  -3  10  -9    17890.03    19400.41    823.22 o
  -2  10  -9      320.26      386.28     74.84 o
  -1  10  -9    28683.06    29449.66    832.29 o
   0  10  -9     4268.12     4096.79    164.79 o
   1  10  -9     8528.31     8977.97    261.55 o
   2  10  -9     3534.15     3147.76    269.11 o
   3  10  -9     5374.12     4998.71    230.56 o
   4  10  -9     1953.65     2533.91    139.85 o
   5  10  -9     6284.88     7100.50    523.49 o
   6  10  -9      724.97      535.20     92.22 o
   8  10  -9     4195.22     4195.46    337.90 o
  -4  11  -9       69.73      -98.27     67.28 o
  -3  11  -9       73.84       15.12     83.91 o
  -1  11  -9      385.01      283.61    151.57 o
   0  11  -9      742.77      502.01     86.93 o
   1  11  -9      108.35       98.27     37.80 o
   2  11  -9      208.58      125.23     41.20 o
   3  11  -9      228.53     -114.52     76.35 o
   4  11  -9      855.75     1006.91    115.66 o
   5  11  -9      317.94      274.36     45.71 o
   6  11  -9      309.01      256.26    105.83 o
   7  11  -9       11.97       68.03     99.03 o
  -4  12  -9       66.48      293.30    104.32 o
  -3  12  -9       94.19       98.27     67.28 o
  -2  12  -9      933.71      461.12    111.88 o
   0  12  -9      104.84      -44.60     45.36 o
   1  12  -9     3135.74     2604.96    168.57 o
   2  12  -9      445.79      526.46    123.60 o
   3  12  -9     1031.54     1215.55    102.81 o
   4  12  -9       32.92      203.35     99.03 o
   5  12  -9     3178.34     3323.11    320.52 o
  -1  13  -9       68.29       53.67     83.91 o
   0  13  -9       61.08        0.00     75.59 o
   1  13  -9      150.56      214.31     89.96 o
   2  13  -9      213.34      308.42     67.28 o
 -11   0  -8     1248.54     1080.24    188.23 o
  -9   0  -8     3075.23     3444.06    265.33 o
  -8   0  -8     1429.75      936.61    148.92 o
  -7   0  -8    39861.46    36653.96   1365.23 o
  -6   0  -8     2858.64     2924.73    141.36 o
  -5   0  -8    33343.37    35170.80   1271.49 o
  -4   0  -8    93012.59    88262.64   1756.80 o
  -3   0  -8     6761.76     6068.68    148.92 o
  -2   0  -8   131197.94   113567.69   3926.35 o
  -1   0  -8    25882.11    26717.90    568.47 o
   0   0  -8    11665.77    12755.71    353.78 o
   1   0  -8   146496.38   146815.39   2398.59 o
   2   0  -8    43386.63    47321.76    718.90 o
   3   0  -8     5241.04     4563.60     93.74 o
   4   0  -8   117047.41   116041.88   1895.89 o
   5   0  -8    23337.70    21538.96    586.61 o
   6   0  -8    41651.74    42891.21    720.41 o
   7   0  -8       18.36       44.60     21.92 o
   8   0  -8    23517.81    24902.13    521.60 o
   9   0  -8     3233.70     3193.84    137.58 o
  10   0  -8    34074.04    34006.66    705.29 o
  11   0  -8       85.77      226.03     52.16 o
  12   0  -8     2543.40     2270.08    207.13 o
  -9   1  -8     3058.86     3048.41    284.23 o
  -8   1  -8      341.66      535.20    112.63 o
  -7   1  -8     2770.76     2958.25    136.24 o
  -6   1  -8     2165.20     1683.72     95.89 o
  -5   1  -8      505.87      490.10     96.76 o
  -4   1  -8     7942.48     7165.46    129.68 o
  -3   1  -8     3783.23     3986.51    374.19 o
  -2   1  -8      342.13      510.61     41.95 o
  -1   1  -8      260.86      334.68     38.17 o
   0   1  -8      719.08      719.84     41.95 o
   1   1  -8      862.94      887.96     23.57 o
   2   1  -8     3052.13     3174.22     48.64 o
   3   1  -8     1097.91     1473.09    139.85 o
   4   1  -8    14839.96    14738.14    221.49 o
   5   1  -8      439.63      469.74     86.93 o
   6   1  -8     6420.36     6581.39    104.36 o
   7   1  -8      137.58      125.46     15.50 o
   8   1  -8      458.16      408.17     36.87 o
   9   1  -8     3061.67     3669.44    179.16 o
  10   1  -8     5533.44     5510.08    431.64 o
  11   1  -8      935.54      926.97    256.64 o
  12   1  -8     1365.50     1569.48    400.65 o
 -10   2  -8       75.94        8.56    120.95 o
  -9   2  -8      884.29     1163.50    195.41 o
  -8   2  -8     2352.40     2043.80    247.95 o
  -7   2  -8     6124.53     5909.06    401.78 o
  -6   2  -8    10326.60    10112.11    333.21 o
  -5   2  -8    22550.91    22913.63    648.97 o
  -4   2  -8      106.80      194.18     41.58 o
  -3   2  -8    13990.97    13387.58    222.45 o
  -2   2  -8      477.58      336.31     45.36 o
  -1   2  -8    30659.70    28858.58    390.23 o
   0   2  -8     4134.54     4346.03    137.58 o
   1   2  -8    42824.25    44720.71   1286.99 o
   2   2  -8     2669.00     2949.47     62.90 o
   3   2  -8    34759.89    35236.59    454.69 o
   4   2  -8       66.53       33.64     10.96 o
   5   2  -8    13168.03    13033.05    161.14 o
   6   2  -8     3651.30     3655.02     80.56 o
   7   2  -8    24098.54    24464.06    795.25 o
   8   2  -8     3215.59     2941.44    159.88 o
   9   2  -8    18387.17    19309.10   1003.51 o
  10   2  -8      214.04      158.75     37.04 o
  11   2  -8     3577.24     3363.62    250.59 o
  12   2  -8      928.24      847.53    178.02 o
 -11   3  -8       44.93      226.03    120.19 o
 -10   3  -8       87.99       59.72     52.16 o
  -9   3  -8      517.76      952.48    161.01 o
  -8   3  -8     2723.37     2560.36    158.75 o
  -7   3  -8      271.18      491.36    111.88 o
  -6   3  -8      515.52      386.28     30.99 o
  -5   3  -8       96.55       17.18     45.36 o
  -4   3  -8     1618.08     1627.54     98.27 o
  -3   3  -8      171.44      268.36     37.04 o
  -2   3  -8     2666.84     2479.51     56.17 o
  -1   3  -8     2252.66     1806.72     63.12 o
   0   3  -8     1781.38     1498.65     86.93 o
   1   3  -8      698.72      870.55     60.48 o
   2   3  -8     2302.07     2241.95     49.27 o
   3   3  -8     1764.42     1782.76     96.00 o
   4   3  -8     1590.40     1532.85    154.97 o
   5   3  -8     1920.29     2044.67     53.80 o
   6   3  -8     2030.72     1820.28    157.61 o
   7   3  -8      219.80      295.10     33.64 o
   8   3  -8      283.33      307.09     45.73 o
   9   3  -8     1072.16     1006.46     63.39 o
  10   3  -8      796.46      952.46    237.36 o
  11   3  -8     1780.35     1841.59     67.67 o
  12   3  -8      766.84      745.43    103.80 o
 -11   4  -8     2276.80     2286.71    207.88 o
 -10   4  -8     6518.34     6764.90    415.01 o
  -9   4  -8     4221.42     3984.55    307.67 o
  -8   4  -8    11759.91    12385.30    580.56 o
  -7   4  -8     1409.85     1298.00     93.24 o
  -6   4  -8     3915.02     3110.71    240.77 o
  -5   4  -8      562.77      610.15     46.87 o
  -4   4  -8    24730.71    24458.72    451.28 o
  -3   4  -8    11358.96    11505.66    480.78 o
  -2   4  -8    27858.54    29803.11    610.92 o
  -1   4  -8     7622.94     6641.23    204.48 o
   0   4  -8     6223.70     5604.66    318.63 o
   1   4  -8     1843.13     1676.19     77.86 o
   2   4  -8    25937.74    24254.94    342.96 o
   3   4  -8      268.50      223.12     29.86 o
   4   4  -8    37328.68    38038.24    511.86 o
   5   4  -8     6804.37     6972.35    269.11 o
   6   4  -8     7502.05     6961.04    210.53 o
   7   4  -8       23.13       31.55     90.33 o
   8   4  -8    13788.32    14612.17    509.12 o
   9   4  -8      787.64      564.36    144.76 o
  10   4  -8    11156.48    10896.37    285.41 o
  11   4  -8        0.54      -26.46     45.36 o
  12   4  -8     1963.86     2649.57    277.43 o
 -10   5  -8      561.35      416.50    100.78 o
  -9   5  -8     1517.25     1537.58    184.45 o
  -8   5  -8     2930.16     3503.04    782.40 o
  -7   5  -8      764.14      795.15     86.03 o
  -6   5  -8      277.82      563.08    143.63 o
  -5   5  -8       87.43       77.60    113.77 o
  -4   5  -8      772.03      777.78     92.22 o
  -3   5  -8     1266.78     1185.31     96.00 o
  -2   5  -8     2723.58     2623.25    258.91 o
  -1   5  -8      413.14      587.14     37.15 o
   0   5  -8      339.62      293.68     23.61 o
   1   5  -8     1968.26     1682.92     81.64 o
   2   5  -8     3236.94     3478.17    440.71 o
   3   5  -8      294.74      370.41    103.19 o
   4   5  -8     1197.99      923.36     51.03 o
   5   5  -8     5371.41     5116.33    167.82 o
   6   5  -8     1654.18     1580.60     72.10 o
   7   5  -8     3897.34     3908.17    115.45 o
   8   5  -8     1281.84     1276.78     80.89 o
   9   5  -8      497.26      469.83     47.39 o
  10   5  -8     1508.54     1740.75    119.79 o
  11   5  -8     2594.40     2298.53    192.01 o
  12   5  -8      447.82      408.80     59.70 o
 -10   6  -8     6498.01     6523.75    449.78 o
  -9   6  -8       32.50      210.91    105.83 o
  -8   6  -8     4102.79     4705.72    322.03 o
  -7   6  -8    12285.04    12197.08    700.00 o
  -6   6  -8    24266.85    24984.53    687.15 o
  -5   6  -8    16526.25    15000.50    860.64 o
  -4   6  -8    17864.52    17774.49    403.03 o
  -3   6  -8    12024.23    11754.85    489.85 o
  -2   6  -8     2118.80     2582.02    415.77 o
  -1   6  -8    49811.81    49619.05   1067.39 o
   0   6  -8     1243.78     1419.77     48.39 o
   1   6  -8    23866.04    24657.78    417.51 o
   2   6  -8       44.90       30.24     15.12 o
   3   6  -8     6047.29     5694.04    185.58 o
   4   6  -8       37.33      -16.44     82.40 o
   5   6  -8    31871.78    30488.19    725.70 o
   6   6  -8     2132.40     1734.12    159.50 o
   7   6  -8    46536.88    45926.16    758.53 o
   8   6  -8      832.15     1027.93     80.28 o
   9   6  -8    13352.92    13296.70    489.47 o
  10   6  -8     4853.69     4493.31    188.98 o
  11   6  -8     5444.98     5533.41    209.47 o
 -10   7  -8      658.39      339.42    128.51 o
  -9   7  -8       62.46      250.22     82.40 o
  -8   7  -8      956.19     1062.85    107.34 o
  -7   7  -8      368.96      644.82    158.75 o
  -6   7  -8       59.00        7.56     30.24 o
  -5   7  -8     2270.53     2148.00     92.42 o
  -4   7  -8      153.16      187.45    117.93 o
  -3   7  -8      245.15      498.02     55.18 o
  -2   7  -8     1008.28      861.03     91.47 o
  -1   7  -8      311.20      318.38     41.58 o
   0   7  -8      273.59      367.89     60.10 o
   1   7  -8     1095.67     1029.54     56.70 o
   2   7  -8      133.34      250.22     38.55 o
   3   7  -8     1665.66     1638.59     74.22 o
   4   7  -8       14.41       10.52     25.72 o
   5   7  -8     3186.32     3317.85    114.15 o
   6   7  -8      708.93     1155.83     77.11 o
   7   7  -8     6024.04     6551.15    461.88 o
   8   7  -8      680.87      712.09     69.55 o
   9   7  -8      629.22      709.42    161.39 o
  10   7  -8     2249.14     2670.27    144.38 o
  11   7  -8     1076.65     1051.51    180.67 o
  -9   8  -8      463.27      915.44    168.57 o
  -8   8  -8       63.88       53.67     76.35 o
  -7   8  -8      224.61      588.12    143.63 o
  -4   8  -8    11713.61    12633.08    459.23 o
  -3   8  -8      417.18      358.49    144.01 o
  -2   8  -8    25789.46    26377.72   1016.74 o
  -1   8  -8      167.87      348.62     71.81 o
   0   8  -8       17.87      201.25    113.01 o
   1   8  -8     6298.13     6816.19    175.54 o
   2   8  -8     1166.72     1229.49     73.60 o
   3   8  -8      532.28      542.93     45.55 o
   4   8  -8    10140.24     9499.13    288.01 o
   5   8  -8     3011.76     3288.52    175.77 o
   6   8  -8    13567.40    13693.06    825.86 o
   7   8  -8     2923.40     2978.22    232.07 o
   8   8  -8     6344.61     6064.82    204.64 o
   9   8  -8      672.55      626.67     74.08 o
  10   8  -8     4131.34     4466.32    383.64 o
  -8   9  -8      398.91      468.68     90.71 o
  -7   9  -8       86.87      188.98     83.91 o
  -6   9  -8      439.49      234.34    127.75 o
  -5   9  -8      353.86      644.82    150.43 o
  -4   9  -8       79.67      158.75     61.23 o
  -3   9  -8       97.85      136.51     56.32 o
  -2   9  -8     1540.44     1405.81     99.03 o
  -1   9  -8     1060.22     1763.60    189.74 o
   0   9  -8     2680.66     2759.38    128.21 o
   1   9  -8      119.60       75.59     37.80 o
   2   9  -8      839.98     1040.17    145.90 o
   3   9  -8      532.64      533.37     51.39 o
   4   9  -8     1022.58      874.47    329.59 o
   5   9  -8      490.83      345.25    212.04 o
   6   9  -8      319.24      424.84     68.03 o
   7   9  -8     1605.52     1399.18    507.23 o
   8   9  -8      436.30      479.79     83.50 o
   9   9  -8      876.39      529.66     86.14 o
  -6  10  -8     1012.95      803.56    187.47 o
  -4  10  -8     5557.68     5157.77    312.20 o
  -3  10  -8      645.12      393.09     82.40 o
  -2  10  -8      218.91      165.65    116.04 o
  -1  10  -8     7316.76     7741.57    397.62 o
   0  10  -8     2910.80     3285.73   1091.20 o
   1  10  -8    13386.76    13519.44    551.46 o
   2  10  -8    11652.61    10794.80    379.48 o
   3  10  -8     2711.61     2382.11    303.89 o
   4  10  -8      447.16      523.61    211.66 o
   5  10  -8     6560.76     6520.87    428.62 o
   6  10  -8     1054.75     1164.81    294.82 o
   7  10  -8     6558.80     5992.75    506.48 o
   8  10  -8      371.91       59.50     97.89 o
  -6  11  -8      553.77      287.26    130.02 o
  -1  11  -8      456.38      453.56     51.68 o
   0  11  -8      750.66      804.85     99.51 o
   1  11  -8      521.11      764.25     96.00 o
   2  11  -8       14.14       41.58     37.80 o
   3  11  -8      384.03      272.89     68.79 o
   4  11  -8      599.26      884.45     98.27 o
   5  11  -8      536.21      557.29    233.96 o
   7  11  -8      453.87      579.80    133.80 o
  -4  12  -8     9469.63     8113.49    548.06 o
  -3  12  -8     7120.05     6218.35    411.23 o
  -2  12  -8     8390.62     8915.54    442.98 o
  -1  12  -8     4764.18     5423.10    345.46 o
   0  12  -8     5065.01     5283.26    252.48 o
   1  12  -8      317.81      393.09     51.40 o
   2  12  -8     8621.17     8202.31   1182.67 o
   3  12  -8      210.97       12.02     43.49 o
   4  12  -8    14422.26    14448.36    837.58 o
   5  12  -8     1661.04     1503.56    195.79 o
   6  12  -8     4534.70     4139.52    424.84 o
  -2  13  -8       70.68       91.47    113.39 o
  -1  13  -8      125.08      218.47    113.39 o
   0  13  -8      251.85      256.26     83.15 o
   1  13  -8       39.94       -1.31     34.46 o
   2  13  -8      568.47      588.12     75.59 o
   3  13  -8        4.64       15.12     83.91 o
 -11   1  -7      181.97      424.84    150.43 o
 -10   1  -7     1019.74      680.34    136.07 o
  -9   1  -7     1844.19     2151.51    562.80 o
  -8   1  -7       11.90      -66.90     44.60 o
  -7   1  -7     3349.19     2622.35    231.32 o
  -6   1  -7     2187.95     2284.74    358.69 o
  -5   1  -7      198.27      198.43    105.45 o
  -4   1  -7     5799.87     5351.17    152.70 o
  -3   1  -7     5854.83     5733.17    348.87 o
  -2   1  -7     2698.38     2681.17    118.30 o
  -1   1  -7      657.47      692.44     49.14 o
   0   1  -7     1434.16     1535.81     93.36 o
   1   1  -7      161.09      328.93     13.01 o
   2   1  -7     1543.13     1444.39     30.24 o
   3   1  -7     7911.56     7655.00    416.14 o
   4   1  -7     7209.87     7282.74    170.46 o
   5   1  -7     1861.94     1802.97     80.51 o
   6   1  -7     4586.40     4547.79     95.60 o
   7   1  -7      297.27      300.06     48.76 o
   8   1  -7     1421.98     1634.10     50.67 o
   9   1  -7     6934.26     7257.11    399.89 o
  10   1  -7     1764.09     1657.78    125.86 o
  11   1  -7     2975.80     2598.92    430.89 o
  12   1  -7      420.95      458.34     89.96 o
 -11   2  -7      360.59      200.24    113.01 o
 -10   2  -7     8597.26     9516.51    593.41 o
  -9   2  -7      300.34      351.17     72.31 o
  -8   2  -7    60895.33    62116.08   1297.65 o
  -7   2  -7    25262.45    25608.48    733.26 o
  -6   2  -7    48837.39    50277.32   1037.62 o
  -5   2  -7     1524.87     1562.35    254.75 o
  -4   2  -7    48290.40    46428.12    914.39 o
  -3   2  -7    46667.41    45848.64    911.29 o
  -2   2  -7    77505.92    79599.20   1101.40 o
  -1   2  -7     8982.53     8858.46    127.21 o
   0   2  -7    22620.55    23162.93    569.22 o
   1   2  -7     4683.45     5039.84     87.39 o
   2   2  -7    48080.29    46014.85   1268.09 o
   3   2  -7    29062.24    30262.62    373.67 o
   4   2  -7   112500.02   110652.65   2138.17 o
   5   2  -7    31745.72    33211.74    578.72 o
   6   2  -7     5973.65     5777.09    224.89 o
   7   2  -7    38496.34    38767.92    609.26 o
   8   2  -7       73.65       73.39     18.14 o
   9   2  -7    56910.18    56014.02   1103.35 o
  10   2  -7    14788.49    14996.08    767.28 o
  11   2  -7     3498.79     3676.76    343.20 o
  12   2  -7     1475.68     1460.03    133.05 o
 -11   3  -7      177.13      129.07     90.33 o
 -10   3  -7      372.95      417.28     92.22 o
  -9   3  -7     1113.96      877.31    230.94 o
  -8   3  -7     1637.01     1838.69    332.61 o
  -7   3  -7      169.65       83.95     45.51 o
  -6   3  -7      967.04     1038.50     66.90 o
  -5   3  -7       93.55      277.70     43.21 o
  -4   3  -7      263.58      278.94     83.91 o
  -3   3  -7      414.25      526.12     71.81 o
  -2   3  -7     2012.03     2006.81     97.52 o
  -1   3  -7     1244.72     1275.65     49.14 o
   0   3  -7     4535.61     4795.64    133.05 o
   1   3  -7      560.74      630.75     29.27 o
   2   3  -7     4841.04     4908.17     84.79 o
   3   3  -7     1078.82      988.37     46.49 o
   4   3  -7     1554.14     1721.03     65.01 o
   5   3  -7     1977.90     1702.01    157.61 o
   6   3  -7     4651.19     4432.63     69.19 o
   7   3  -7     1651.48     1459.71     47.65 o
   8   3  -7      150.14      308.42     52.16 o
   9   3  -7     1680.39     1658.75    175.38 o
  10   3  -7     1342.17     1481.05     86.62 o
  11   3  -7      131.24      177.67     33.87 o
  12   3  -7      255.04      129.06    210.91 o
 -11   4  -7     7775.96     8558.45   1720.52 o
 -10   4  -7     6863.78     6422.94    631.21 o
  -9   4  -7    25432.38    22363.69    962.31 o
  -8   4  -7    10005.88    10541.76    543.90 o
  -7   4  -7    45575.17    48101.40    994.41 o
  -6   4  -7       48.55      173.82    134.94 o
  -5   4  -7    27644.48    26289.34    433.07 o
  -4   4  -7     4401.63     5008.26    178.09 o
  -3   4  -7    19470.60    19730.28    322.75 o
  -2   4  -7     3030.90     2675.33    152.32 o
  -1   4  -7    65344.98    65206.75    777.99 o
   0   4  -7    17279.05    18258.12    456.21 o
   1   4  -7    28472.11    26563.27    339.93 o
   2   4  -7      822.95      777.69     72.57 o
   3   4  -7    12174.55    10785.89    463.01 o
   4   4  -7    11280.69    11335.23    194.28 o
   5   4  -7    15592.39    15837.99    230.54 o
   6   4  -7    55186.41    53502.27    704.22 o
   7   4  -7     7088.29     6822.35    186.72 o
   8   4  -7    47364.50    46740.81    881.42 o
   9   4  -7     1705.92     1646.54    447.89 o
  10   4  -7     9452.85     9065.25    331.86 o
  11   4  -7      195.13      190.36    128.13 o
  12   4  -7     2806.23     2933.80    198.06 o
 -10   5  -7       39.66       46.32     56.24 o
  -9   5  -7     1312.18     1492.67    135.08 o
  -8   5  -7     1813.70     2115.10    472.46 o
  -7   5  -7     2128.01     2112.06    199.57 o
  -6   5  -7      597.61      491.36     77.11 o
  -5   5  -7      733.75      679.12     40.24 o
  -4   5  -7      556.56      703.36     63.12 o
  -3   5  -7     1295.39     1125.85    190.50 o
  -2   5  -7     1901.54     2315.35    210.53 o
  -1   5  -7     1189.93      947.19     58.96 o
   0   5  -7     1990.20     1869.79    153.08 o
   1   5  -7      411.16      305.32     41.58 o
   2   5  -7     1911.17     2043.12    139.47 o
   3   5  -7     1945.14     1707.66    246.06 o
   4   5  -7     1309.55     1321.59     89.58 o
   5   5  -7     2537.20     2567.46     84.96 o
   6   5  -7     6926.53     6107.34    258.91 o
   7   5  -7     2222.91     2051.62    117.93 o
   8   5  -7     2204.78     2116.00    218.47 o
   9   5  -7      353.31      393.09     51.40 o
  10   5  -7     3175.17     2918.92    147.03 o
  11   5  -7     1766.43     1238.39    355.67 o
  12   5  -7     1870.46     1503.56    114.90 o
 -10   6  -7      374.01      635.74    144.38 o
  -9   6  -7      266.89       53.67     53.67 o
  -8   6  -7      720.81     1085.53    160.26 o
  -7   6  -7     5036.69     5813.92    278.19 o
  -6   6  -7     3709.65     4094.92    266.85 o
  -5   6  -7      139.18      268.82    105.08 o
  -4   6  -7      125.37      150.43     44.60 o
  -3   6  -7     2428.87     1812.85     75.29 o
  -2   6  -7     5080.58     5141.29    272.89 o
  -1   6  -7     5416.48     5739.29    109.38 o
   0   6  -7     5584.42     5604.25    105.43 o
   1   6  -7     2320.67     2208.95     64.63 o
   2   6  -7      124.06      261.22     60.85 o
   3   6  -7    11833.60    12472.41    252.55 o
   4   6  -7     1754.93     1477.08     55.14 o
   5   6  -7     4587.81     4705.72    190.50 o
   6   6  -7       77.38       55.20     14.04 o
   7   6  -7     6186.61     5985.55    167.82 o
   8   6  -7      334.67      476.24     75.59 o
   9   6  -7     2044.15     1721.00     95.28 o
  10   6  -7      312.32      262.16    151.94 o
  11   6  -7      719.41      726.74    292.93 o
 -10   7  -7        1.09      424.84    157.99 o
  -9   7  -7       99.25       22.68     68.03 o
  -7   7  -7      278.55      483.80    114.90 o
  -6   7  -7     1261.15     1239.74     85.42 o
  -5   7  -7     1449.60     1282.83    149.68 o
  -4   7  -7      702.94      712.09     60.48 o
  -3   7  -7      304.66      397.47    132.67 o
  -2   7  -7      186.65      188.98     59.72 o
  -1   7  -7       35.03      110.60     25.16 o
   0   7  -7     1932.80     1840.39    158.37 o
   1   7  -7     1204.84     1090.76     51.40 o
   2   7  -7      124.79       44.60     21.92 o
   3   7  -7     2796.39     2451.83    549.19 o
   4   7  -7      156.86      290.60     34.40 o
   5   7  -7     1033.24     1127.15     73.26 o
   6   7  -7      183.31      148.91     54.47 o
   7   7  -7     2465.11     2467.59    202.21 o
   8   7  -7      376.17      399.89     52.16 o
   9   7  -7      376.50      343.75    207.51 o
  10   7  -7     1956.00     1677.75    590.77 o
  11   7  -7      346.48      429.91     89.98 o
  -9   8  -7     5734.44     5513.06    413.50 o
  -8   8  -7       92.76      393.09    134.56 o
  -7   8  -7    10857.54    12696.75    430.89 o
  -5   8  -7    37401.23    38643.00    978.69 o
  -4   8  -7      289.77      272.89     68.79 o
  -3   8  -7    36737.56    35842.04   2827.97 o
  -2   8  -7     5488.84     5302.95    112.42 o
  -1   8  -7    21564.17    20871.42    811.12 o
   0   8  -7    18686.87    18690.48    336.92 o
   1   8  -7    57049.39    56621.88   1823.32 o
   2   8  -7     4178.35     3880.73    548.81 o
   3   8  -7    19110.61    19677.79    350.95 o
   4   8  -7    13500.28    13477.29    296.20 o
   5   8  -7     8776.27     9285.90    299.73 o
   6   8  -7    21539.14    23018.33    527.65 o
   7   8  -7    17438.28    18634.18    443.15 o
   8   8  -7     5475.57     5070.84    223.00 o
   9   8  -7     4280.11     3444.06    285.74 o
  10   8  -7     3279.59     3672.35    200.32 o
  -8   9  -7      154.58       68.03     76.35 o
  -7   9  -7      644.69      542.76     80.89 o
  -6   9  -7      107.23      -53.67     45.36 o
  -5   9  -7      307.12      576.03    129.27 o
  -4   9  -7      198.02      234.34     61.23 o
  -2   9  -7      263.40      411.79    250.22 o
  -1   9  -7      143.94      141.81     45.28 o
   0   9  -7      295.06      305.44     46.59 o
   1   9  -7       54.14       32.31     44.98 o
   2   9  -7      343.63      375.87     41.63 o
   3   9  -7     1583.68     1492.98    184.07 o
   4   9  -7     1049.52     1383.28    231.70 o
   5   9  -7     1011.95     1009.13     88.63 o
   6   9  -7     1822.20     1978.87    114.90 o
   7   9  -7      510.00      393.09     61.99 o
   8   9  -7      744.32      693.95     73.33 o
   9   9  -7      449.29      362.85    158.75 o
  -7  10  -7     3204.70     3831.85    236.61 o
  -6  10  -7    10448.06     8461.98    335.64 o
  -5  10  -7      532.16      346.22     96.76 o
  -4  10  -7     8907.95     7946.67    295.14 o
  -3  10  -7     4239.93     3616.10    195.41 o
  -2  10  -7     8273.84     7687.71    273.37 o
  -1  10  -7      455.79      399.89     97.52 o
   0  10  -7     6367.34     6280.14    869.71 o
   1  10  -7      622.18     1038.07    274.03 o
   2  10  -7    13115.30    14101.97    753.29 o
   3  10  -7     5153.87     4875.68    625.16 o
   4  10  -7    10766.00    12773.76    310.80 o
   5  10  -7     6217.42     7787.68    414.25 o
   6  10  -7      243.32      604.32    113.01 o
   7  10  -7     8222.28     8470.74    245.68 o
   8  10  -7       23.69      536.30     98.58 o
  -3  11  -7     1198.73     1191.36    120.19 o
  -1  11  -7      137.02      181.43     44.60 o
   0  11  -7     1832.90     1489.96     80.89 o
   1  11  -7       56.07      105.08     37.80 o
   2  11  -7      289.06      415.41     91.09 o
   3  11  -7      927.58      974.41     81.64 o
   4  11  -7      308.56      268.48    178.02 o
   5  11  -7      981.19      964.81    224.14 o
   6  11  -7      462.68      671.27     89.96 o
   7  11  -7     1511.47     1643.42    179.54 o
  -2  12  -7      115.81      105.08     44.60 o
  -1  12  -7       31.00       15.12     60.48 o
   0  12  -7      991.31      817.93     99.78 o
   1  12  -7     2037.66     1648.70    112.63 o
   2  12  -7       76.62       98.27     67.28 o
   3  12  -7      569.77      545.25    404.43 o
   4  12  -7       62.20      102.53    102.05 o
   5  12  -7     1261.67     1952.98    603.24 o
   6  12  -7       30.76      229.46     98.65 o
  -3  13  -7      180.59       30.24     75.59 o
  -1  13  -7      204.93      272.89    114.90 o
   0  13  -7      564.04      476.24     99.03 o
   2  13  -7      810.99     1051.51     89.96 o
   3  13  -7        3.98       15.12     45.36 o
   4  13  -7      250.98      -30.24     83.15 o
  -9   0  -6    46635.44    50983.53   1884.56 o
  -8   0  -6    39045.45    36620.70   1364.47 o
  -6   0  -6     4422.29     4959.71    183.69 o
  -5   0  -6    26507.44    25872.00    699.24 o
  -4   0  -6      129.64      226.03     36.29 o
  -3   0  -6    23091.03    23150.63    476.24 o
  -2   0  -6    33354.81    35958.49    626.67 o
  -1   0  -6    49331.44    49851.14   1009.18 o
   0   0  -6   176275.83   163452.84   5272.67 o
   1   0  -6     7340.50     7126.99    132.29 o
   2   0  -6     8134.16     7757.44    153.46 o
   3   0  -6   238244.75   224367.91   4118.35 o
   4   0  -6     3763.15     3557.45     92.98 o
   5   0  -6    62799.27    60200.69    810.37 o
   6   0  -6     8495.49     8932.17    164.04 o
   7   0  -6     8439.92     8318.35    190.50 o
   8   0  -6     3150.49     3086.50     86.93 o
  10   0  -6     2989.87     2739.52     99.78 o
  11   0  -6    15244.27    16268.56    709.83 o
  12   0  -6     1740.18     1585.96    117.93 o
  13   0  -6     4660.79     4006.48    352.27 o
  -9   1  -6      474.38      150.43     83.15 o
  -8   1  -6      515.02      703.02    138.34 o
  -7   1  -6     2599.15     2494.02    122.09 o
  -6   1  -6     1805.19     1931.41    113.59 o
  -5   1  -6      888.61      805.16    184.07 o
  -4   1  -6     3209.98     3046.90    260.80 o
  -3   1  -6     3063.76     3286.35     60.10 o
  -2   1  -6     7015.86     7117.48    119.40 o
  -1   1  -6      417.46      377.14     67.66 o
   0   1  -6     1794.95     1748.67     29.50 o
   1   1  -6      579.31      558.15     52.16 o
   2   1  -6      970.24      952.76     22.71 o
   3   1  -6    10598.67    10872.11    145.14 o
   4   1  -6      863.33      928.78     34.77 o
   5   1  -6     6085.95     6089.09     76.97 o
   6   1  -6     1548.87     1587.19     41.58 o
   7   1  -6     1132.87     1172.23    108.10 o
   8   1  -6     2591.06     2713.25    249.84 o
   9   1  -6     4909.56     4750.06    435.04 o
  10   1  -6     2279.26     1873.34     84.22 o
  11   1  -6     3529.37     3966.36     92.82 o
  12   1  -6      737.07      506.07    103.56 o
  13   1  -6      435.95      693.95    128.51 o
 -12   2  -6       17.16       13.92    109.61 o
 -11   2  -6     8245.40     8768.13    472.46 o
 -10   2  -6     4049.24     4274.83    306.91 o
  -9   2  -6    19234.94    18656.57    569.98 o
  -8   2  -6    25765.86    24361.95    732.88 o
  -7   2  -6       31.04     -105.45    105.45 o
  -6   2  -6    33238.34    35301.58    914.69 o
  -5   2  -6      988.88     1165.48     99.03 o
  -4   2  -6      101.87      114.75     90.33 o
  -3   2  -6    57399.52    59445.41   1475.21 o
  -2   2  -6     2441.91     2959.07    224.89 o
  -1   2  -6    49555.52    51306.22   1105.18 o
   0   2  -6    21358.98    21814.82   1108.96 o
   1   2  -6      722.46      572.04     65.01 o
   2   2  -6    32761.74    32343.33    827.75 o
   3   2  -6    36836.30    38305.64    457.67 o
   4   2  -6    24239.95    23911.83    266.19 o
   5   2  -6     1122.20     1275.93     32.61 o
   6   2  -6     8517.08     7774.88    330.72 o
   7   2  -6       87.96      157.02     30.62 o
   8   2  -6     3274.27     3393.07    183.32 o
   9   2  -6      164.89       86.54     49.51 o
  10   2  -6     2241.71     2184.95    238.88 o
  11   2  -6      431.07      364.50    213.17 o
  12   2  -6     2981.26     2930.93    153.03 o
 -11   3  -6      675.73      339.42    111.88 o
 -10   3  -6      289.75        0.00     75.59 o
  -9   3  -6     1603.94     1047.51    131.91 o
  -8   3  -6      180.82      192.58    129.64 o
  -7   3  -6      184.28       39.79     55.70 o
  -6   3  -6      500.53      411.80    132.67 o
  -5   3  -6      201.05      229.50     53.99 o
  -4   3  -6      192.40      162.10     15.76 o
  -3   3  -6      466.78      421.62     57.07 o
  -2   3  -6     3303.55     3119.55     72.57 o
  -1   3  -6      813.47      808.10     23.59 o
   0   3  -6    10062.95    10607.41    297.46 o
   1   3  -6     1200.28      923.45     26.19 o
   2   3  -6     8791.49     7833.10    238.12 o
   3   3  -6      734.99      748.15     55.94 o
   4   3  -6     3066.99     3364.43     68.90 o
   5   3  -6      944.11      966.13     30.73 o
   6   3  -6     3045.94     2725.96     58.96 o
   7   3  -6      356.16      374.55     25.03 o
   8   3  -6      166.43      163.42    117.93 o
   9   3  -6     1465.07     1627.10    226.03 o
  10   3  -6     2000.32     2161.24     63.45 o
  11   3  -6      411.44      530.67     52.32 o
  12   3  -6      218.61      224.56     49.88 o
 -11   4  -6     1421.91      817.93    114.15 o
 -10   4  -6     1191.50     1277.56    205.62 o
  -9   4  -6     7797.70     7529.15    407.45 o
  -8   4  -6    11658.61    13049.60   1184.56 o
  -7   4  -6     6326.12     7331.29    224.51 o
  -6   4  -6    17011.63    16902.71    298.48 o
  -5   4  -6     3962.82     4305.49    328.46 o
  -4   4  -6       68.68      -15.12     30.24 o
  -3   4  -6    32160.85    31109.32    879.91 o
  -2   4  -6     7000.02     6908.23    111.22 o
  -1   4  -6    14571.47    15068.73    256.39 o
   0   4  -6    15598.36    15406.59    258.53 o
   1   4  -6     8745.14     8749.22    136.75 o
   2   4  -6        5.68      152.88     34.40 o
   3   4  -6    40493.15    40114.43    972.90 o
   4   4  -6     1164.46     1253.07     43.09 o
   5   4  -6    22356.96    23275.47    317.12 o
   6   4  -6     4831.34     4781.32    188.61 o
   7   4  -6     5191.20     5753.71    191.03 o
   8   4  -6     1228.21      947.72     49.14 o
   9   4  -6    11773.71    11141.32    233.58 o
  10   4  -6        4.96       43.40     40.63 o
  11   4  -6     7347.25     7224.30    343.95 o
  12   4  -6      317.09      491.36     84.67 o
 -11   5  -6      602.01      693.95    160.26 o
 -10   5  -6      319.05      468.68    150.43 o
  -9   5  -6     1088.58      906.66    112.64 o
  -8   5  -6      429.14      251.57     70.47 o
  -7   5  -6      681.63      759.25    143.25 o
  -6   5  -6       55.68       12.79    101.67 o
  -5   5  -6      609.37      354.47     44.02 o
  -4   5  -6       28.14       59.72     22.68 o
  -3   5  -6     3392.83     3321.32    170.84 o
  -2   5  -6     1334.84     1390.93     52.16 o
  -1   5  -6     1399.88     1365.54    156.10 o
   0   5  -6     3606.39     3419.75     86.56 o
   1   5  -6        6.56       55.85     12.58 o
   2   5  -6     1908.44     1857.15     46.85 o
   3   5  -6     2625.17     2509.26     86.93 o
   4   5  -6     3825.82     3314.03     73.77 o
   5   5  -6      523.22      491.73    120.95 o
   6   5  -6     4792.85     4503.77     94.47 o
   7   5  -6      101.98      137.03     22.68 o
   8   5  -6     3775.73     3746.35    166.68 o
   9   5  -6      657.40      461.63     75.59 o
  10   5  -6     4792.45     5033.73    329.97 o
  11   5  -6      821.72      868.57    138.34 o
  12   5  -6     1645.02     1691.03    150.43 o
  -9   6  -6     6680.60     6523.75    266.85 o
  -8   6  -6     7149.61     6580.45    380.99 o
  -7   6  -6     2993.21     2794.71    229.81 o
  -6   6  -6    32356.56    32768.00   3375.64 o
  -5   6  -6    14391.48    14214.84    853.45 o
  -4   6  -6    23991.01    24465.20    897.30 o
  -3   6  -6    11686.40    12251.17    258.41 o
  -2   6  -6     4536.44     4569.07    170.46 o
  -1   6  -6     5962.81     6188.91    227.54 o
   0   6  -6    24497.24    22317.69    978.94 o
   1   6  -6     3100.65     2501.51     60.65 o
   2   6  -6    82255.29    80271.52   1037.10 o
   3   6  -6    11510.42    11463.33    205.71 o
   4   6  -6    34357.95    34635.93    601.52 o
   5   6  -6       30.76      106.20     90.33 o
   6   6  -6    31513.45    30324.77    564.23 o
   7   6  -6     3167.61     3260.88     91.65 o
   8   6  -6    23683.71    22729.55    653.07 o
   9   6  -6      832.11      783.74     71.81 o
  10   6  -6     2315.65     2290.11    119.63 o
  11   6  -6     2549.47     2433.92    341.68 o
 -10   7  -6      117.53      605.51    175.38 o
  -8   7  -6      416.19      417.28     92.22 o
  -7   7  -6       40.67      -37.80     52.92 o
  -6   7  -6     2699.80     3000.32    133.05 o
  -5   7  -6     1158.85     1191.36     65.77 o
  -4   7  -6      320.34      372.54     49.21 o
  -3   7  -6     1600.47     1914.54    114.15 o
  -2   7  -6       45.17       62.64     31.94 o
  -1   7  -6      722.76      841.60     42.27 o
   0   7  -6     2909.04     2760.70    190.87 o
   1   7  -6       33.76       75.46     21.11 o
   2   7  -6      134.66       81.64     37.80 o
   3   7  -6     2004.53     2115.49     87.31 o
   4   7  -6     2834.75     3071.79    111.50 o
   5   7  -6       99.82      171.61     39.73 o
   6   7  -6     1237.10     1161.88     77.11 o
   7   7  -6     1618.91     2201.87    113.41 o
   8   7  -6      515.70      468.68     60.48 o
   9   7  -6      503.72      714.31    176.13 o
  10   7  -6      721.87      931.97     79.28 o
  11   7  -6      542.11      646.50    119.44 o
  -9   8  -6     6395.90     5840.38    425.59 o
  -8   8  -6     6589.03     6467.81    293.30 o
  -6   8  -6     1799.89     1517.17    128.51 o
  -5   8  -6    10859.92    11529.58    354.54 o
  -4   8  -6      141.26      258.51     60.10 o
  -3   8  -6      526.04      475.47    139.09 o
  -2   8  -6     3146.75     2995.15    171.98 o
  -1   8  -6       68.53       81.14     67.66 o
   0   8  -6    16690.86    17916.45   1118.41 o
   1   8  -6     1500.60     1412.96     65.39 o
   2   8  -6     4454.36     4456.26    393.84 o
   3   8  -6    33231.70    32167.91   1404.16 o
   4   8  -6      629.69      815.47     45.28 o
   5   8  -6     3474.53     3057.77    230.56 o
   6   8  -6     3378.75     4075.98    353.40 o
   7   8  -6      398.24      682.37    261.18 o
   8   8  -6      255.99      369.94     87.31 o
   9   8  -6      853.14      947.19    128.51 o
  10   8  -6      225.65      523.11    142.87 o
  -8   9  -6      589.12      476.24    136.82 o
  -7   9  -6      597.12      693.95     96.00 o
  -6   9  -6      208.40       83.15     82.40 o
  -4   9  -6      351.83      282.86    166.68 o
  -3   9  -6     2066.32     2170.09    120.19 o
  -2   9  -6      170.42      272.89     68.79 o
  -1   9  -6      440.03      692.77     72.95 o
   0   9  -6      386.87      161.66     33.74 o
   1   9  -6      160.56      237.08     63.88 o
   2   9  -6      846.15      942.15    113.39 o
   3   9  -6     1597.61     1339.52    114.90 o
   4   9  -6       23.58      284.25     86.93 o
   5   9  -6      816.26      757.09     90.71 o
   6   9  -6     1866.39     1825.42    153.83 o
   7   9  -6      141.79      101.73    143.25 o
   8   9  -6     1980.49     2155.28    125.44 o
   9   9  -6      218.90      293.30     98.27 o
  -7  10  -6      759.91      648.60    150.43 o
  -6  10  -6     3581.71     3434.23    305.40 o
  -4  10  -6     7121.98     7299.86    503.08 o
  -3  10  -6     3459.83     4044.64    205.24 o
  -1  10  -6     6428.74     7024.94    334.88 o
   0  10  -6    21229.59    22078.70    490.60 o
   1  10  -6      960.14     1366.28     82.62 o
   2  10  -6     4558.14     4998.01    635.37 o
   3  10  -6     1699.90     1990.97    136.58 o
   4  10  -6     1593.57     2200.81    285.74 o
   6  10  -6    11517.07    11873.05    592.28 o
   7  10  -6       62.75      171.94     60.10 o
   8  10  -6     9733.35    10628.36    323.00 o
   9  10  -6     1956.35     2131.75    192.76 o
  -5  11  -6       19.99      -69.17     46.11 o
  -4  11  -6      131.49        0.00     75.59 o
  -3  11  -6     1005.92     1062.85    113.39 o
  -2  11  -6       21.63       30.24     59.72 o
  -1  11  -6      842.22      666.74    143.63 o
   0  11  -6      474.04      439.20     61.99 o
   1  11  -6       18.02      -53.67     37.80 o
   2  11  -6      671.21     1036.34    333.37 o
   3  11  -6      969.25      936.22     86.55 o
   4  11  -6      714.43      694.58    210.91 o
   5  11  -6     1901.27     1882.29    113.39 o
   6  11  -6      585.54      732.07     71.92 o
   7  11  -6     1901.37     1490.55    193.52 o
  -5  12  -6     1443.22     1301.73    169.33 o
  -4  12  -6      432.54       30.24    127.75 o
  -3  12  -6    10208.29    10119.00    507.23 o
  -2  12  -6     3374.94     3526.45    196.54 o
  -1  12  -6     8921.98     9533.14    339.42 o
   0  12  -6     2393.45     1844.49    119.44 o
   1  12  -6    10866.27     9651.28    296.83 o
   2  12  -6       41.49      210.91     83.15 o
   3  12  -6    13909.35    14584.32    734.77 o
   4  12  -6      172.68      278.94     83.91 o
   5  12  -6    15018.55    14500.42    649.35 o
  -3  13  -6       21.26       68.03     83.15 o
  -2  13  -6      128.30       21.49     41.59 o
  -1  13  -6      332.84      136.07     60.48 o
   0  13  -6      429.04      393.09     68.79 o
   1  13  -6      259.00      483.80    137.58 o
   2  13  -6      159.53      127.75     74.84 o
   3  13  -6      163.52       58.97     41.24 o
  -9   1  -5      107.05      131.52     58.41 o
  -8   1  -5      807.09      880.26    250.97 o
  -7   1  -5      994.38     1211.84    186.72 o
  -6   1  -5     1262.15     1311.57    102.34 o
  -5   1  -5     1354.12     1147.38    233.21 o
  -4   1  -5     1409.13     1555.19     58.26 o
  -3   1  -5     1024.49      921.01     22.45 o
  -2   1  -5     7904.04     8291.46    128.88 o
  -1   1  -5      277.06      422.58     60.85 o
   0   1  -5      208.06      174.70     33.64 o
   1   1  -5      119.86      177.54     75.59 o
   2   1  -5       30.50       51.75      7.56 o
   3   1  -5     4656.24     4792.69    168.20 o
   4   1  -5     3153.09     3490.36     50.78 o
   5   1  -5     7098.69     7149.15     93.54 o
   6   1  -5     1836.20     2220.95     52.38 o
   7   1  -5     1434.31     1445.27    218.09 o
   8   1  -5     4398.45     4503.52    264.96 o
   9   1  -5      506.10      830.28    184.07 o
  10   1  -5     7291.16     7349.41    147.52 o
  11   1  -5      853.53      879.71    230.18 o
  12   1  -5      833.33      800.02    374.19 o
  13   1  -5      138.35      269.82    133.42 o
 -12   2  -5     4524.09     3778.18    416.52 o
 -11   2  -5    13897.72    14271.37    484.82 o
 -10   2  -5      290.31      431.64    137.58 o
  -9   2  -5    28854.47    28366.48    638.64 o
  -8   2  -5     1021.48      626.67    130.78 o
  -7   2  -5    27627.81    26802.17    579.15 o
  -6   2  -5      165.81      200.69     64.63 o
  -5   2  -5    17910.04    19943.04   1059.83 o
  -4   2  -5    30321.70    30639.29    415.97 o
  -3   2  -5   120428.11   119321.36   2445.46 o
  -2   2  -5     6402.78     6651.79    113.39 o
  -1   2  -5   206731.88   204828.63   3480.72 o
   0   2  -5     4181.79     4357.92    127.00 o
   1   2  -5    63965.04    65770.96    874.47 o
   2   2  -5    88855.81    88073.75   1173.67 o
   3   2  -5    23015.02    23705.91    320.19 o
   4   2  -5    75320.88    76126.59    846.24 o
   5   2  -5    15159.41    16019.08    209.85 o
   6   2  -5     2557.79     2333.16     68.11 o
   7   2  -5     7650.11     7847.01    136.54 o
   8   2  -5     4456.79     3969.15     97.76 o
   9   2  -5     7750.21     7939.58    192.76 o
  10   2  -5    17242.04    17660.19    282.17 o
  11   2  -5     7394.29     7479.96    293.30 o
  12   2  -5     6274.93     6816.63    223.36 o
 -11   3  -5     1425.30     2083.37    229.81 o
 -10   3  -5      942.49      712.09     92.98 o
  -9   3  -5     2219.73     1889.36    554.10 o
  -8   3  -5      352.56      364.12    247.19 o
  -7   3  -5      642.07      687.26     43.15 o
  -6   3  -5     1153.07     1105.22    188.61 o
  -5   3  -5     2044.39     1920.08    121.71 o
  -4   3  -5       67.24      -22.68     15.12 o
  -3   3  -5      152.92      178.84     15.47 o
  -2   3  -5     2414.85     2404.28     64.25 o
  -1   3  -5     4409.67     4044.31     58.12 o
   0   3  -5     7739.11     7651.57    167.44 o
   1   3  -5     1935.44     1516.71     38.73 o
   2   3  -5     4351.68     3968.32     74.52 o
   3   3  -5     1182.26      905.60     52.16 o
   4   3  -5     4053.64     3985.36     88.07 o
   5   3  -5      973.48      961.76     55.94 o
   6   3  -5      108.18      108.11     44.98 o
   7   3  -5      384.78      425.05     31.87 o
   8   3  -5      282.73      271.43    117.17 o
   9   3  -5      376.27      413.90     37.90 o
  10   3  -5     2416.14     2091.13     64.35 o
  11   3  -5      934.06      624.95     90.71 o
  12   3  -5      139.97      306.10    252.48 o
 -10   4  -5    26673.84    28910.95   1239.36 o
  -9   4  -5      498.29      793.74    136.82 o
  -8   4  -5     9845.33    11132.08    463.77 o
  -7   4  -5       83.66      154.32    102.81 o
  -6   4  -5     3384.84     3542.04    211.28 o
  -5   4  -5    10461.53     9669.97    291.04 o
  -4   4  -5    54548.33    54318.54    892.77 o
  -3   4  -5     1270.67     1426.95     46.11 o
  -2   4  -5    66319.84    66629.48   1208.37 o
  -1   4  -5    15512.76    17336.55    627.81 o
   0   4  -5    71673.83    70543.80    843.23 o
   1   4  -5    96083.34    94451.80   1414.36 o
   2   4  -5    93712.88    94229.50   1521.33 o
   3   4  -5    12509.23    10723.60    216.48 o
   4   4  -5     1235.00     1269.68     96.38 o
   5   4  -5    17990.31    17809.29    759.72 o
   6   4  -5      521.42      466.39     34.30 o
   7   4  -5    21892.45    21450.14    468.68 o
   8   4  -5    13072.00    12625.07    500.43 o
   9   4  -5     5825.64     6009.91    187.21 o
  10   4  -5     8638.91     8784.76    226.46 o
  11   4  -5      782.10      608.22    288.01 o
  12   4  -5       17.98        6.46     32.16 o
 -11   5  -5       58.04        0.00     75.59 o
  -9   5  -5      797.83      879.16    108.10 o
  -8   5  -5      154.56      218.47     58.96 o
  -7   5  -5      366.06      414.69     99.41 o
  -6   5  -5      227.44      378.34     61.76 o
  -5   5  -5      577.12      648.60     52.92 o
  -4   5  -5       43.62      -22.68     15.12 o
  -3   5  -5     5876.62     6398.27    319.76 o
  -2   5  -5     3655.39     3337.51     84.40 o
  -1   5  -5     1250.86      996.33     31.60 o
   0   5  -5     2601.66     2618.26     50.25 o
   1   5  -5     1909.61     2106.41     80.13 o
   2   5  -5     4809.00     4789.92     76.43 o
   3   5  -5     4802.46     4510.71    159.13 o
   4   5  -5     2674.87     2671.80    220.73 o
   5   5  -5     1635.49     1871.77    160.26 o
   6   5  -5      724.71      698.67    130.40 o
   7   5  -5     1881.98     1572.28     68.66 o
   8   5  -5     2375.89     2516.38     89.93 o
   9   5  -5     1930.15     1965.96     75.63 o
  10   5  -5     2804.33     2870.11    140.98 o
  11   5  -5      594.85      757.15    318.25 o
  12   5  -5       51.58       83.15     76.35 o
 -11   6  -5     1841.62     2286.71    282.72 o
  -9   6  -5        7.04      -66.90     44.60 o
  -8   6  -5      138.99      234.34     82.40 o
  -7   6  -5     4603.57     5194.81    288.01 o
  -6   6  -5       96.42      234.34     90.71 o
  -5   6  -5       32.11       83.15     68.03 o
  -4   6  -5     2080.34     2243.20    110.75 o
  -3   6  -5     3103.89     3148.85    136.13 o
  -2   6  -5     2530.96     2579.01    239.25 o
  -1   6  -5     2430.20     2206.65     58.61 o
   0   6  -5      446.33      459.18     33.64 o
   1   6  -5     9347.75     9457.72    182.88 o
   2   6  -5     2266.82     2436.08    347.35 o
   3   6  -5     1942.93     2179.76     80.11 o
   4   6  -5     1126.13      948.42     51.68 o
   5   6  -5    11270.44    11604.41    281.21 o
   6   6  -5     1754.43     2111.67    216.20 o
   7   6  -5      336.43      398.05     35.52 o
   8   6  -5     3350.02     4154.46    370.79 o
   9   6  -5     5903.46     6048.48    222.62 o
  10   6  -5     1879.84     1942.76    183.69 o
  11   6  -5       28.48       27.87     32.51 o
  -9   7  -5       17.43      -66.90     44.60 o
  -6   7  -5     2409.99     2344.92    210.91 o
  -5   7  -5      156.84      120.19     53.67 o
  -4   7  -5      435.56      401.80     63.34 o
  -3   7  -5      645.92      689.42     59.72 o
  -2   7  -5      565.96      611.55     40.52 o
  -1   7  -5     1255.01     1141.17    122.84 o
   0   7  -5     1110.08     1107.55     55.74 o
   1   7  -5      289.12      265.64     26.99 o
   2   7  -5      666.58      882.93     98.27 o
   3   7  -5      364.07      414.51     29.71 o
   4   7  -5     3383.44     3622.36    127.54 o
   5   7  -5      671.14      597.81    117.17 o
   6   7  -5      572.75      519.50     61.23 o
   7   7  -5     3664.90     3997.21    154.97 o
   8   7  -5       95.67       44.60     45.36 o
   9   7  -5     2846.49     2455.40    106.70 o
  10   7  -5       17.19        7.56     38.55 o
  11   7  -5     1005.59     1120.30    127.75 o
  -9   8  -5     2230.12     1578.40    193.52 o
  -8   8  -5    11907.01    13879.04    470.95 o
  -6   8  -5    31152.55    32893.92    882.94 o
  -5   8  -5     2452.93     2362.31    109.61 o
  -4   8  -5    45946.05    44931.48   1621.49 o
  -3   8  -5       80.16      246.84    100.92 o
  -2   8  -5    20043.58    20360.02    570.36 o
  -1   8  -5     9465.21     9539.88   1162.63 o
   0   8  -5    17695.80    17350.30    343.95 o
   1   8  -5    22348.10    23322.74    635.74 o
   2   8  -5    42900.49    43602.21   1820.30 o
   3   8  -5     2107.55     2450.83    126.62 o
   4   8  -5    12836.53    12997.34    279.98 o
   5   8  -5    10076.06     9943.57   1136.55 o
   6   8  -5     3348.84     3019.22    162.53 o
   7   8  -5    21168.09    22583.87    895.79 o
   8   8  -5     8983.17     9099.62    290.39 o
   9   8  -5     3703.17     4166.93    240.01 o
  10   8  -5     2871.82     2604.91    178.90 o
  -9   9  -5      368.41      379.48    114.90 o
  -8   9  -5      615.95      346.22    129.27 o
  -6   9  -5      524.22     1276.78    167.82 o
  -5   9  -5      114.22      218.47     74.84 o
  -4   9  -5       30.35       22.68     46.11 o
  -3   9  -5      974.72      932.78    118.68 o
  -2   9  -5      208.31      180.91     41.20 o
  -1   9  -5     1147.99      986.84     47.21 o
   0   9  -5      161.24       93.72    151.57 o
   1   9  -5      787.75      740.82     66.52 o
   2   9  -5     1252.95     1022.30     87.69 o
   3   9  -5       37.67      128.57     37.80 o
   4   9  -5      341.49      382.68     99.41 o
   5   9  -5     2319.36     1774.20    280.45 o
   6   9  -5      137.95      322.00     87.31 o
   7   9  -5      117.57      267.55     46.85 o
   8   9  -5     1783.29     1513.71    217.71 o
   9   9  -5       69.95      106.06    131.91 o
  -8  10  -5      743.22      726.46    112.63 o
  -7  10  -5     5149.69     4388.98    241.90 o
  -6  10  -5      937.93      848.16    142.12 o
  -5  10  -5      790.52      671.27    157.99 o
  -4  10  -5     1097.46     1571.60    110.37 o
  -3  10  -5    12083.28    13211.54    339.42 o
  -1  10  -5    21640.83    20662.55    905.24 o
   0  10  -5     7082.09     7185.95    221.49 o
   1  10  -5     8944.45     8698.38    416.52 o
   2  10  -5    15344.84    16042.64   1135.42 o
   3  10  -5     1807.45     1837.84     85.23 o
   4  10  -5    14021.37    13538.18    654.64 o
   5  10  -5     1228.44     1229.90    317.87 o
   6  10  -5     4671.46     4781.43    976.67 o
   7  10  -5       60.84       51.11     71.44 o
   8  10  -5     4205.85     4818.45    211.33 o
   9  10  -5     1044.69     1065.16    149.14 o
  -7  11  -5       19.84      -68.03     83.15 o
  -6  11  -5      991.85      894.28    182.18 o
  -5  11  -5       44.67       75.59     45.36 o
  -4  11  -5      110.75      -79.37     52.92 o
  -3  11  -5      158.54      127.75     45.36 o
  -2  11  -5       99.96       37.80     86.93 o
  -1  11  -5     1067.94     1055.37    223.76 o
   0  11  -5       44.50       20.04     56.70 o
   1  11  -5      248.51      278.33    167.06 o
   2  11  -5     1110.79     1148.92    153.46 o
   3  11  -5      231.37      119.62     43.35 o
   4  11  -5     2271.92     2028.18    164.79 o
   5  11  -5     1054.96      994.49    275.92 o
   6  11  -5       89.34      159.62     79.37 o
   7  11  -5      611.09      904.86    141.36 o
   8  11  -5       78.73      102.08     82.78 o
  -5  12  -5      467.72      -68.03     67.28 o
  -4  12  -5     1915.64     2123.43    200.32 o
  -3  12  -5      199.75      221.09     72.31 o
  -2  12  -5     4289.59     4528.83    222.25 o
  -1  12  -5      457.31      535.20    120.95 o
   0  12  -5     3075.68     3096.32    154.97 o
   1  12  -5       17.63       48.80     79.00 o
   2  12  -5      388.20      410.76     59.60 o
   3  12  -5       21.72       54.69     39.47 o
   4  12  -5       72.95      302.38     60.48 o
   5  12  -5      362.37      117.13     90.33 o
   6  12  -5       31.40      -22.55     56.70 o
  -2  13  -5      212.77      379.48    121.71 o
  -1  13  -5      147.59      158.75     52.92 o
   0  13  -5       53.72       30.24     44.60 o
   1  13  -5      333.22      399.89    121.71 o
   2  13  -5       44.10      219.90    162.90 o
   3  13  -5      393.43      203.88    188.23 o
   4  13  -5      277.55      792.49    400.27 o
  -8   0  -4    10882.69    10633.03    501.94 o
  -7   0  -4    17776.20    18562.07    758.21 o
  -6   0  -4     4917.94     5423.10    204.86 o
  -5   0  -4    44050.27    42424.79    859.50 o
  -4   0  -4    29119.66    28626.64    617.60 o
  -3   0  -4    12360.84    11196.21    257.78 o
  -2   0  -4   118247.38   117945.34   2209.61 o
  -1   0  -4     3892.31     3444.06    102.05 o
   0   0  -4   149460.19   141076.30   3134.88 o
   2   0  -4    33124.53    33178.15   1108.21 o
   3   0  -4     1668.62     1523.97     61.23 o
   4   0  -4   111770.13   115686.59   2188.44 o
   5   0  -4    25620.14    27953.86    494.38 o
   6   0  -4    71556.27    71991.06   1073.43 o
   7   0  -4      960.85     1215.55     84.67 o
   8   0  -4    37876.56    39642.18    796.00 o
   9   0  -4    14991.10    13797.39    326.57 o
  10   0  -4    33971.77    33655.14    638.01 o
  11   0  -4    16938.10    16872.55    338.66 o
  13   0  -4     6696.20     7215.43    354.54 o
 -12   1  -4      727.85     1018.25    205.62 o
 -10   1  -4      242.41      535.20    128.51 o
  -9   1  -4       94.21      356.05    121.71 o
  -8   1  -4      508.17      333.37     60.48 o
  -7   1  -4      455.40      472.75    106.59 o
  -6   1  -4     1368.74     1417.44     92.23 o
  -5   1  -4     2368.80     2316.79     96.00 o
  -4   1  -4       79.25      131.24     60.10 o
  -3   1  -4      659.18      665.63     43.09 o
  -2   1  -4     5255.42     5263.21    175.38 o
  -1   1  -4      247.78      237.00     12.86 o
   0   1  -4      301.56      128.77    165.93 o
   1   1  -4      837.17      548.99    384.39 o
   2   1  -4      346.02      349.52     19.65 o
   3   1  -4      769.37      764.25     18.50 o
   4   1  -4     9052.96    10189.74    136.57 o
   5   1  -4     1629.26     1337.78     37.42 o
   6   1  -4     3474.45     3510.39     74.00 o
   7   1  -4     1574.75     1769.31     48.96 o
   8   1  -4     3415.71     3490.49     79.90 o
   9   1  -4     1854.86     2006.83    188.61 o
  10   1  -4     8044.61     7866.62    386.28 o
  11   1  -4      413.45      399.21    105.83 o
  12   1  -4     1326.54     1578.40    179.91 o
  13   1  -4      603.49      317.49     99.03 o
 -12   2  -4     2624.46     3885.65    264.21 o
 -11   2  -4     3708.87     3546.86    300.11 o
 -10   2  -4     1335.65     1295.68    194.28 o
  -9   2  -4     1137.10     1339.52    114.90 o
  -8   2  -4     6162.98     5984.93    302.38 o
  -7   2  -4      793.36     1080.24     91.47 o
  -6   2  -4     1960.82     1613.17     90.71 o
  -5   2  -4    16611.99    16329.75    563.17 o
  -4   2  -4    15128.22    14579.19    387.80 o
  -3   2  -4      874.92      938.42     30.76 o
  -2   2  -4    23375.99    23440.67    291.23 o
  -1   2  -4    74233.61    74887.02    914.16 o
   0   2  -4      265.70      180.85     26.46 o
   1   2  -4    13191.29    14085.33    380.24 o
   2   2  -4    11820.61    11372.29    231.69 o
   3   2  -4    15574.37    17075.21    317.49 o
   4   2  -4    51216.66    53410.43   1731.10 o
   5   2  -4    29235.74    30572.01    401.52 o
   6   2  -4      371.44      380.12    126.24 o
   7   2  -4    34088.38    36790.32    456.13 o
   8   2  -4       14.13       37.80     22.68 o
   9   2  -4     2124.56     2039.87    130.78 o
  10   2  -4      110.35      140.03     26.25 o
  11   2  -4     1202.50     1009.41     55.57 o
  12   2  -4     1304.82     1491.19    148.85 o
 -11   3  -4     1409.16     1126.35    175.38 o
 -10   3  -4      718.38      703.02    114.90 o
  -9   3  -4     1466.76     1492.97    184.07 o
  -8   3  -4     1404.20     1550.71    135.22 o
  -7   3  -4     1061.38      743.26     75.22 o
  -6   3  -4     1552.56     1663.07    106.59 o
  -5   3  -4     2914.26     2716.51    235.10 o
  -4   3  -4      762.20      694.69     28.69 o
  -3   3  -4      145.91      249.58     22.68 o
  -2   3  -4     3090.56     2852.47     48.86 o
  -1   3  -4    16302.28    15209.26    210.61 o
   0   3  -4     4857.86     4459.14     77.91 o
   1   3  -4      415.76      282.36     18.85 o
   2   3  -4      885.38      712.22     29.06 o
   3   3  -4     1157.30     1070.09    149.68 o
   4   3  -4      147.48      151.75     15.76 o
   5   3  -4     1297.47     1192.73     35.94 o
   6   3  -4     1027.64     1062.10     55.63 o
   7   3  -4      600.69      605.28     43.33 o
   8   3  -4      114.98      223.77     31.48 o
   9   3  -4     1827.88     2002.20    205.99 o
  10   3  -4      632.28      408.24     34.63 o
  11   3  -4      102.80       32.32    120.57 o
  12   3  -4      304.25      406.70     66.52 o
  -9   4  -4     2737.32     2607.21    350.76 o
  -8   4  -4    10758.29    10841.92    364.74 o
  -7   4  -4     9391.63     8840.34    220.23 o
  -6   4  -4     4088.53     3845.65    190.50 o
  -5   4  -4     9672.99    10509.59    554.86 o
  -4   4  -4     4513.32     4478.38    226.78 o
  -3   4  -4     3382.11     3625.67     75.48 o
  -2   4  -4    28522.03    29262.31    476.62 o
  -1   4  -4    14075.95    14707.81    316.36 o
   0   4  -4    26146.20    25808.30    657.67 o
   1   4  -4    15651.80    15672.55    464.90 o
   2   4  -4    27750.45    27491.76    397.12 o
   3   4  -4      381.08      319.51     48.76 o
   4   4  -4    32887.95    32773.60    598.70 o
   5   4  -4      164.76      221.27     23.06 o
   6   4  -4    10759.85    10240.99    281.96 o
   7   4  -4      833.43      857.09    116.41 o
   8   4  -4     3167.10     3144.70    117.17 o
   9   4  -4      857.87      789.25    162.53 o
  10   4  -4     7349.99     7906.12    415.77 o
  11   4  -4      796.17      868.57     97.52 o
  12   4  -4     4363.52     4343.62    252.48 o
 -11   5  -4      322.60      127.75     74.84 o
 -10   5  -4      942.49      769.55    105.83 o
  -9   5  -4      646.47     1057.56    180.67 o
  -8   5  -4       94.57      120.19     53.67 o
  -7   5  -4       20.97      120.19     53.67 o
  -6   5  -4      182.78       68.03     83.15 o
  -4   5  -4      487.81      509.38     75.59 o
  -3   5  -4     3270.15     3125.77     99.38 o
  -2   5  -4     5817.47     4929.27    105.52 o
  -1   5  -4      315.93      429.75     26.84 o
   0   5  -4     4289.87     3989.66    182.56 o
   1   5  -4     3610.59     3288.56    124.73 o
   2   5  -4     5384.78     5447.14    102.43 o
   3   5  -4     7405.62     6621.18    132.40 o
   4   5  -4     1310.29     1734.12     94.49 o
   5   5  -4     2062.64     2225.06     75.35 o
   6   5  -4      378.45      414.19    136.45 o
   7   5  -4     2418.97     2279.53    198.06 o
   8   5  -4      930.74     1044.53     75.97 o
   9   5  -4     3594.98     3461.48    100.41 o
  10   5  -4      979.57     1090.91    192.01 o
  11   5  -4     1032.38      984.64     89.74 o
  12   5  -4     1510.12     1613.17    111.88 o
 -11   6  -4    12337.82    11031.41    492.87 o
 -10   6  -4     7031.81     6356.69    457.34 o
  -9   6  -4     7736.07     7803.56    445.25 o
  -8   6  -4     6599.12     6273.54    343.95 o
  -7   6  -4      430.31      417.28     67.28 o
  -6   6  -4      899.05     1051.51    135.31 o
  -5   6  -4    34175.93    36354.61   1293.41 o
  -4   6  -4    28621.75    27767.73   1620.73 o
  -3   6  -4    35912.16    35018.13    623.35 o
  -2   6  -4    10144.55     9421.31    182.44 o
  -1   6  -4    30950.11    32282.35    419.59 o
   0   6  -4      911.59      718.13    119.44 o
   1   6  -4    78568.14    76745.06   1072.54 o
   2   6  -4      106.96       62.33     41.20 o
   3   6  -4    61203.38    65596.34   1162.97 o
   4   6  -4      366.11      431.73     60.85 o
   5   6  -4     8077.03     8169.01    182.95 o
   6   6  -4     3782.15     3791.84    113.39 o
   7   6  -4    48954.46    49146.61    846.65 o
   8   6  -4      413.51      348.37     45.82 o
   9   6  -4    34708.67    34722.58    971.76 o
  10   6  -4     3053.99     2662.91    338.28 o
  11   6  -4     4309.85     4217.66    242.28 o
 -10   7  -4      224.41      234.34    127.75 o
  -9   7  -4       23.60      483.80     99.78 o
  -8   7  -4      195.94      120.19     53.67 o
  -7   7  -4      375.04      399.89     90.71 o
  -6   7  -4     1868.27     2212.63    229.05 o
  -5   7  -4       55.83      -68.03     45.36 o
  -4   7  -4      328.09      256.26     39.31 o
  -3   7  -4      586.44      453.56     58.96 o
  -2   7  -4     2031.29     2049.01    196.54 o
  -1   7  -4     3470.97     3345.28    223.00 o
   0   7  -4     1492.47     1341.44     44.29 o
   1   7  -4      201.90      125.29     23.61 o
   2   7  -4      340.09      465.62    169.71 o
   3   7  -4     1000.01     1161.42     56.60 o
   4   7  -4      388.94      548.11     79.00 o
   5   7  -4     2255.58     2119.77    206.75 o
   6   7  -4      233.86      340.17     45.61 o
   7   7  -4     1527.49     1396.67    108.86 o
   8   7  -4      372.45      279.04    167.06 o
   9   7  -4     3097.43     3085.95    485.31 o
  10   7  -4      347.90      397.54    117.17 o
  11   7  -4     1139.11     1171.32    130.02 o
 -10   8  -4     2287.26     2604.96    275.16 o
  -9   8  -4       40.59      -30.24     59.72 o
  -8   8  -4      537.97      317.49     99.03 o
  -7   8  -4     1185.05     1496.76    127.75 o
  -6   8  -4        6.84       68.03     46.11 o
  -5   8  -4    10155.71    10490.16    338.66 o
  -4   8  -4     4507.23     4139.52    156.48 o
  -3   8  -4    13314.15    13616.80    501.56 o
  -2   8  -4     2164.41     1973.76    108.10 o
  -1   8  -4      129.93      217.11     32.34 o
   0   8  -4    15524.68    15501.83    260.30 o
   1   8  -4     4122.16     4516.73    151.94 o
   2   8  -4    15331.60    15372.01    323.54 o
   3   8  -4      521.33      334.05    223.00 o
   4   8  -4     2042.11     2138.87    385.91 o
   5   8  -4     1897.11     2006.92    169.71 o
   6   8  -4      715.52      899.56     76.21 o
   7   8  -4      956.08      953.82    318.63 o
   8   8  -4     7969.18     7447.90    217.33 o
   9   8  -4      222.64      186.76     44.66 o
  10   8  -4     4264.67     4113.13    248.01 o
  -9   9  -4     1354.59     1756.05    218.47 o
  -8   9  -4      643.65      730.99    136.07 o
  -7   9  -4      907.26      957.77    113.39 o
  -6   9  -4      423.83      293.30     83.15 o
  -5   9  -4       49.48      -53.67     68.79 o
  -4   9  -4      968.08     1203.45    151.19 o
  -3   9  -4      740.85      749.89     66.52 o
  -2   9  -4       67.72       59.72     52.16 o
  -1   9  -4     2061.66     1981.32    100.54 o
   0   9  -4      604.46      603.75    185.96 o
   1   9  -4     1550.39     1636.31     68.69 o
   2   9  -4     1615.10     1424.19     92.22 o
   3   9  -4      593.43      735.12    116.41 o
   4   9  -4      611.01      749.89     90.71 o
   5   9  -4     1385.49     1637.44    122.46 o
   6   9  -4      706.11      538.03     80.13 o
   7   9  -4      106.78       42.51    109.61 o
   8   9  -4     1011.61      939.90    416.52 o
   9   9  -4      305.63      321.30     65.01 o
  10   9  -4      531.82      689.38     86.23 o
  -8  10  -4     4577.88     5220.51    389.31 o
  -7  10  -4     7126.25     7215.43    428.62 o
  -6  10  -4      386.20      530.67    100.54 o
  -5  10  -4    10971.83    10579.36    518.57 o
  -3  10  -4     6027.57     5749.82    205.62 o
  -2  10  -4     4156.15     4511.81    298.97 o
   0  10  -4      789.21      599.84     63.88 o
   1  10  -4    21186.78    22115.61   1102.54 o
   2  10  -4     5721.74     6429.67    213.93 o
   3  10  -4     9007.14     7408.96    209.40 o
   4  10  -4      398.25      278.94     75.59 o
   5  10  -4     4277.71     4033.70    136.46 o
   6  10  -4     2975.65     2694.17    135.31 o
   7  10  -4     5463.63     5127.76    723.81 o
   8  10  -4     1403.48      906.84    121.71 o
   9  10  -4     4476.54     4639.75    599.84 o
  -7  11  -4      431.86      535.20    128.51 o
  -6  11  -4      884.45     1251.83    172.35 o
  -5  11  -4      127.61     -137.20     91.47 o
  -4  11  -4       76.51      -59.72     60.48 o
  -3  11  -4     1149.79     1176.10    272.89 o
  -2  11  -4      397.25      491.36     96.00 o
  -1  11  -4      641.14      483.78     59.48 o
   0  11  -4      282.32      287.26     97.52 o
   1  11  -4      816.70      707.45     87.31 o
   2  11  -4      249.74      224.93    404.43 o
   3  11  -4      173.41      272.74    152.32 o
   4  11  -4     3012.19     3178.69    222.62 o
   5  11  -4       76.76       85.67     30.76 o
   6  11  -4     1384.09     1724.08    229.81 o
   7  11  -4      299.61       -7.56     92.22 o
   8  11  -4       75.21      323.54    134.56 o
  -3  12  -4     1082.83     1378.08    180.67 o
  -2  12  -4    17828.04    17442.53    872.35 o
  -1  12  -4     2189.71     2236.82    123.22 o
   0  12  -4    12515.68    13888.50   1390.55 o
   1  12  -4     1324.03     1457.47    102.98 o
   2  12  -4     9126.52     9837.61    370.41 o
   3  12  -4      170.25      142.71    162.15 o
   4  12  -4    15583.90    15210.44    883.31 o
   5  12  -4      196.80      210.91     60.48 o
   6  12  -4    10257.58    11106.43    518.10 o
  -3  13  -4      126.82       75.59     90.71 o
  -1  13  -4      230.00       22.68     46.11 o
   0  13  -4      201.70      693.95    142.12 o
   1  13  -4      545.02      559.39    136.07 o
   2  13  -4      100.57       18.90     56.70 o
   3  13  -4       42.68       40.99     67.66 o
   4  13  -4      325.54      243.67    204.48 o
 -12   1  -3     1431.32     1251.83    221.49 o
 -11   1  -3      126.72       44.60     75.59 o
 -10   1  -3     1206.55     1221.60    182.18 o
  -9   1  -3      494.98     1057.56    180.67 o
  -8   1  -3       69.63     -102.05     68.03 o
  -7   1  -3     1179.51     1048.59     91.88 o
  -6   1  -3     2406.67     2721.38    127.00 o
  -5   1  -3     2801.69     3037.31    128.89 o
  -4   1  -3      575.47      829.54     63.12 o
  -3   1  -3     3600.52     3300.62     65.01 o
  -2   1  -3     2863.49     2906.42     75.22 o
  -1   1  -3      144.66      154.82     23.43 o
   2   1  -3      482.27      502.90     83.91 o
   3   1  -3      273.99      427.22     11.88 o
   4   1  -3     8046.67     7950.74    108.48 o
   5   1  -3     1844.35     1759.82     36.08 o
   6   1  -3     1881.37     1867.78    133.05 o
   7   1  -3     2746.65     2859.94     61.89 o
   8   1  -3      522.17      556.58     33.68 o
   9   1  -3     1338.11     1551.19     59.39 o
  10   1  -3     2884.20     2672.39     62.60 o
  11   1  -3     1254.20     1141.10    106.97 o
  12   1  -3      238.44      195.79     89.96 o
  13   1  -3     1494.50     1233.69    188.98 o
 -12   2  -3    11934.08    11065.38    998.59 o
 -11   2  -3      172.33      334.03     99.41 o
 -10   2  -3     5724.79     6328.72    373.43 o
  -9   2  -3       55.27       75.59     60.48 o
  -8   2  -3    23771.95    24546.84    681.10 o
  -7   2  -3     1174.48     1131.95    208.64 o
  -6   2  -3    67516.63    69370.04   2187.69 o
  -5   2  -3     1638.62     1496.84     98.65 o
  -4   2  -3    36613.38    34251.29    462.70 o
  -3   2  -3    67198.42    64185.18   1507.34 o
  -2   2  -3    29631.48    30953.22    409.24 o
  -1   2  -3    87041.88    87126.85   1044.75 o
   0   2  -3    39596.47    41832.63    632.03 o
   1   2  -3     7033.66     6709.64    491.36 o
   2   2  -3     5894.76     5653.36    242.28 o
   3   2  -3     1802.60     1688.73     39.31 o
   4   2  -3     2490.96     2143.55    111.50 o
   5   2  -3    63123.30    64435.14    904.86 o
   6   2  -3    22171.58    21208.62    340.84 o
   7   2  -3    22052.69    23048.95    374.05 o
   8   2  -3     9737.69     9968.17    173.08 o
   9   2  -3    18279.62    18959.35    371.17 o
  10   2  -3      119.53       57.70     52.54 o
  11   2  -3    14734.61    14657.73    493.63 o
  12   2  -3      120.40      -12.75     75.59 o
 -12   3  -3      864.72     1040.17    196.54 o
 -11   3  -3     1648.33     1981.32    224.51 o
 -10   3  -3      727.32      728.18     78.83 o
  -9   3  -3      487.14      453.56    130.02 o
  -8   3  -3     1739.06     1787.68    393.47 o
  -7   3  -3     1502.93     1617.91     92.42 o
  -6   3  -3     2483.14     2670.70    441.85 o
  -5   3  -3     3120.84     2868.79     92.98 o
  -4   3  -3      248.74      210.80     21.36 o
  -3   3  -3     1008.10     1110.98     41.00 o
  -2   3  -3     5421.35     5985.02     89.95 o
  -1   3  -3    19438.07    18203.56    225.29 o
   0   3  -3    10192.48    10408.37    139.27 o
   1   3  -3       24.04       51.01     26.46 o
   2   3  -3     2095.91     2489.90    250.59 o
   3   3  -3      899.26      814.44     69.55 o
   4   3  -3      965.96      953.26     56.70 o
   5   3  -3     1517.72     1348.99     45.77 o
   6   3  -3      594.20      652.90     32.83 o
   7   3  -3      596.91      549.49     37.80 o
   8   3  -3      396.08      437.04     30.20 o
   9   3  -3     1232.17     1437.42     70.95 o
  10   3  -3      550.58      597.18    117.17 o
  11   3  -3      594.27      475.92    163.66 o
  12   3  -3      986.47      769.55     77.11 o
 -11   4  -3    13652.35    12933.35    613.07 o
  -9   4  -3    15370.78    14084.65    474.73 o
  -8   4  -3     1843.94     2355.86    412.74 o
  -7   4  -3     7724.78     7720.09   1005.78 o
  -6   4  -3    13419.58    12652.35    303.51 o
  -5   4  -3    34072.88    35363.97   2605.34 o
  -4   4  -3    32500.55    31707.77    553.11 o
  -3   4  -3    87326.61    84633.78   1412.26 o
  -2   4  -3     3613.29     2529.01     67.32 o
  -1   4  -3     2482.10     2855.86     88.44 o
   0   4  -3   101564.72   101675.88   2182.77 o
   1   4  -3      741.76     1064.02     29.71 o
   2   4  -3    28750.63    31334.57    554.48 o
   3   4  -3    29778.54    29313.98    861.01 o
   4   4  -3     4026.05     4429.41    257.02 o
   5   4  -3     5174.00     4950.32     98.27 o
   6   4  -3    62156.76    62278.80    882.68 o
   7   4  -3    10443.70     9861.15    430.13 o
   8   4  -3    31143.02    31431.55   1529.26 o
   9   4  -3     4915.49     4899.57    157.99 o
  10   4  -3     9865.35     9944.25    608.53 o
  11   4  -3      458.95      265.41     52.54 o
  12   4  -3     3428.07     3861.51    232.69 o
 -10   5  -3      613.19      726.46    159.50 o
  -9   5  -3       60.32      120.19     61.23 o
  -7   5  -3        9.97      -15.12     37.80 o
  -6   5  -3      359.63      439.20     54.43 o
  -5   5  -3      632.06      570.22    109.61 o
  -4   5  -3     3593.12     3057.77    115.66 o
  -3   5  -3      572.11      685.56     81.64 o
  -2   5  -3     1815.28     1531.48     91.47 o
  -1   5  -3     1911.39     1908.59     57.07 o
   0   5  -3     1526.71     1667.83    222.25 o
   1   5  -3      225.37      206.55     53.67 o
   2   5  -3     5668.70     4822.01    175.00 o
   3   5  -3     3199.44     2910.70    197.30 o
   4   5  -3       34.59       10.52     12.70 o
   5   5  -3     1541.01     1629.90    146.27 o
   6   5  -3     1804.53     1903.37    178.78 o
   7   5  -3       97.34      133.65     15.50 o
   8   5  -3     1650.83     1649.27    311.82 o
   9   5  -3     1182.49      995.49    154.97 o
  10   5  -3      698.42      884.77    335.64 o
  11   5  -3      179.29      331.42     72.55 o
  12   5  -3     2107.57     2124.38    113.99 o
 -11   6  -3      226.99       68.03     67.28 o
 -10   6  -3       55.53      105.08     60.48 o
  -9   6  -3     4860.73     4540.17    293.30 o
  -8   6  -3     1286.27     1179.26    113.39 o
  -7   6  -3     5662.08     6454.20    237.36 o
  -5   6  -3      991.24     1191.36    120.19 o
  -4   6  -3     2392.69     2344.92    151.94 o
  -3   6  -3     2215.75     2301.45    135.69 o
  -2   6  -3     1157.18     1278.32     72.19 o
  -1   6  -3      437.14      438.16     34.77 o
   0   6  -3     7167.39     7259.78    319.76 o
   1   6  -3       74.03      270.60     37.42 o
   2   6  -3     2761.02     2729.04     82.86 o
   3   6  -3     8567.27     9330.55    269.11 o
   4   6  -3      828.82      950.39     72.19 o
   5   6  -3      893.06      996.33     65.77 o
   6   6  -3      413.10      374.61     87.69 o
   7   6  -3      113.87      111.95     29.04 o
   8   6  -3     3241.13     3280.72    161.02 o
   9   6  -3      116.02      150.91     37.68 o
  10   6  -3       78.60      -56.32    139.47 o
  11   6  -3     1000.53     1066.28     95.36 o
 -10   7  -3        6.89      -79.37     52.92 o
  -9   7  -3      597.42      514.79     83.15 o
  -8   7  -3      482.57      559.39     82.40 o
  -7   7  -3      764.32      507.23     82.40 o
  -6   7  -3     2847.03     2286.71    133.05 o
  -5   7  -3     1002.97     1057.56    113.39 o
  -4   7  -3       74.07      203.35     67.28 o
  -3   7  -3       86.61      241.90     46.11 o
  -2   7  -3     2143.00     1990.80     84.59 o
  -1   7  -3     4488.21     3921.63    185.21 o
   0   7  -3     2225.93     2010.02    130.40 o
   1   7  -3      178.24      167.03    140.23 o
   2   7  -3      172.82      249.65     34.02 o
   3   7  -3     2093.28     2206.22     98.19 o
   4   7  -3       25.50      -15.12     22.68 o
   5   7  -3      669.68      717.11     97.14 o
   6   7  -3      770.68     1012.05    272.14 o
   7   7  -3      701.39      711.62    190.12 o
   8   7  -3     2007.23     1971.82    187.09 o
   9   7  -3     2084.67     1894.74    107.04 o
  10   7  -3      993.26      895.05    145.14 o
  11   7  -3      785.18      885.61    128.51 o
 -10   8  -3       76.00      -53.67     45.36 o
  -9   8  -3    17702.29    18467.58    850.43 o
  -8   8  -3     2222.81     2236.82    156.48 o
  -7   8  -3    10068.63     9927.74    346.22 o
  -6   8  -3     2857.56     3599.02    260.80 o
  -5   8  -3    28529.68    27779.99   1043.20 o
  -4   8  -3     7925.81     8654.74    356.05 o
  -3   8  -3    41375.66    42689.71    888.40 o
  -2   8  -3      569.91      459.38     83.91 o
  -1   8  -3     8309.91     8624.02    147.08 o
   0   8  -3    11244.01    11174.53    454.32 o
   1   8  -3    16810.37    16638.13    642.55 o
   2   8  -3    20553.54    21120.46    485.59 o
   3   8  -3    19537.29    19329.85    626.67 o
   4   8  -3      679.11      618.16     98.65 o
   5   8  -3     2052.08     2212.63    106.59 o
   6   8  -3     5451.85     5990.41    505.35 o
   7   8  -3     1724.13     1675.00     90.51 o
   8   8  -3    21459.25    22248.77    546.65 o
   9   8  -3     6415.12     6417.89    221.18 o
  10   8  -3     2908.26     2993.78    255.13 o
  -9   9  -3     1664.67     1920.08    167.82 o
  -8   9  -3      239.26      362.85     76.35 o
  -6   9  -3     1021.37      717.39    120.95 o
  -4   9  -3      483.63      446.00     99.03 o
  -3   9  -3      188.50      218.21    120.57 o
  -2   9  -3      289.48       36.72     86.93 o
  -1   9  -3      617.33      618.65     42.37 o
   0   9  -3      965.89     1322.70     86.42 o
   1   9  -3      982.16      974.75    328.46 o
   2   9  -3     1014.74     1089.19    226.03 o
   3   9  -3      134.27       95.60     78.62 o
   4   9  -3      869.13     1057.56    118.68 o
   5   9  -3      219.59      211.45     64.25 o
   6   9  -3      342.28      293.30     74.84 o
   7   9  -3      154.28      228.57     39.60 o
   8   9  -3     1563.16     1203.45    127.00 o
   9   9  -3      236.69      115.27     86.55 o
  10   9  -3     1238.66     1402.02    141.64 o
  -8  10  -3     4494.69     4470.62    384.02 o
  -7  10  -3       17.77       -7.56     46.11 o
  -6  10  -3    14868.93    16625.36    515.55 o
  -5  10  -3     3430.01     2595.89    247.95 o
  -4  10  -3    11818.16    12192.54    384.02 o
  -3  10  -3    23140.38    22466.18    690.93 o
  -2  10  -3     6412.17     6622.78    240.39 o
  -1  10  -3    14705.26    14800.96    288.94 o
   0  10  -3     2150.46     1801.24    235.47 o
   1  10  -3     4104.39     4520.22    167.44 o
   2  10  -3     4368.59     4036.48   1176.24 o
   3  10  -3     1467.05     1316.66     95.25 o
   4  10  -3     2629.42     2432.39    129.27 o
   5  10  -3    14901.77    16663.33    458.85 o
   6  10  -3     3987.58     4655.42    229.05 o
   7  10  -3    16822.69    18389.69    507.61 o
   8  10  -3     1291.46     1852.05    216.95 o
   9  10  -3     9625.91    10454.63    693.20 o
  -6  11  -3      303.42      241.90     75.59 o
  -5  11  -3      266.96      264.58     59.72 o
  -4  11  -3        1.28      -37.80     83.91 o
  -3  11  -3      458.35      250.22     99.03 o
  -2  11  -3      835.95      834.20    213.17 o
  -1  11  -3      122.35       22.68     38.55 o
   0  11  -3      164.12      218.47     66.52 o
   1  11  -3     1718.46     1579.18     82.83 o
   2  11  -3      217.32       20.71    102.05 o
   3  11  -3      434.13      434.01    166.31 o
   4  11  -3      296.81      332.88     76.73 o
   5  11  -3      320.49      405.74     95.14 o
   6  11  -3      846.89      567.61    178.78 o
   7  11  -3      279.10      107.69     48.76 o
   8  11  -3      295.28      417.28    135.31 o
  -6  12  -3     2488.73     1882.29    210.91 o
  -3  12  -3       75.48      210.91     83.15 o
  -2  12  -3      720.56      719.91     93.11 o
  -1  12  -3      153.01      292.02     62.40 o
   0  12  -3      582.05      346.22     51.40 o
   1  12  -3     4067.50     4295.66    166.91 o
   2  12  -3     6928.00     6203.43    390.06 o
   3  12  -3     2794.46     2709.91    576.78 o
   4  12  -3     1749.53     1684.64    152.70 o
   5  12  -3      403.44      520.47     94.87 o
   6  12  -3       38.83      107.55     79.37 o
  -2  13  -3      131.58      105.08     82.40 o
  -1  13  -3       40.93      -22.68     46.11 o
   0  13  -3      542.93      567.77    234.34 o
   2  13  -3       85.28       -9.21     41.96 o
   3  13  -3        8.02       25.18     34.34 o
   4  13  -3       95.17      137.93     56.47 o
 -11   0  -2      871.67     1097.62    161.01 o
 -10   0  -2     9053.21     9130.23    464.90 o
  -9   0  -2     7398.61     9146.86    449.03 o
  -8   0  -2    33463.57    36854.28   1334.99 o
  -7   0  -2    69477.35    71107.38   2411.44 o
  -6   0  -2    35400.74    35596.39   1279.80 o
  -5   0  -2   163488.94   165497.66   5447.29 o
  -4   0  -2     5553.47     6109.50    149.68 o
  -3   0  -2    14844.60    14837.57    317.49 o
  -1   0  -2    81425.11    74484.91   2372.89 o
   3   0  -2   224616.00   222805.36   3529.48 o
   4   0  -2    42290.81    46007.18    634.23 o
   5   0  -2   129899.34   128440.80   1869.44 o
   6   0  -2    47932.02    49541.20    851.19 o
   7   0  -2    39446.50    39261.95    792.22 o
   8   0  -2     1925.36     1997.19     70.30 o
   9   0  -2    10097.96     9516.51    237.36 o
  10   0  -2    41744.28    41853.30    746.87 o
  11   0  -2    26424.16    25537.12    694.71 o
  12   0  -2    10476.67     9465.86    304.64 o
  13   0  -2    19694.50    21514.02    790.71 o
 -12   1  -2     1331.12     1449.89    211.66 o
 -11   1  -2      341.98      127.75     90.71 o
 -10   1  -2     1349.90     1691.03    214.69 o
  -9   1  -2      288.81      252.86    143.63 o
  -8   1  -2       21.90      241.90     83.91 o
  -7   1  -2     3396.90     3562.65    161.77 o
  -6   1  -2     5684.57     5578.94    163.09 o
  -5   1  -2     3447.47     3910.28    266.09 o
  -4   1  -2     4098.74     3500.77    134.94 o
  -3   1  -2     4805.26     4800.21    125.86 o
  -2   1  -2     1176.28     1331.02    102.81 o
  -1   1  -2      212.90       37.80      5.35 o
   2   1  -2     1034.33      655.82    537.09 o
   3   1  -2     1894.98     1954.67     32.61 o
   4   1  -2     4259.65     4167.65     67.66 o
   5   1  -2     3977.12     3800.08    139.09 o
   6   1  -2     2460.13     2553.13     70.30 o
   7   1  -2     7539.61     7401.14    171.98 o
   8   1  -2      266.76      268.18     41.95 o
   9   1  -2     1982.01     2093.93    175.76 o
  10   1  -2      190.16      222.95     30.24 o
  11   1  -2      475.53      436.30     48.54 o
  12   1  -2      557.65      408.77     49.62 o
 -12   2  -2       77.72        0.00     75.59 o
  -9   2  -2    11020.95    11574.42    369.65 o
  -8   2  -2     6573.11     6679.47    241.90 o
  -7   2  -2    14341.42    14442.50    778.24 o
  -6   2  -2     7485.77     7709.79    262.31 o
  -5   2  -2    11013.77    11696.27    207.78 o
  -4   2  -2    36152.34    36852.64    652.37 o
  -3   2  -2    16181.25    18022.02    267.64 o
  -2   2  -2     9823.64    10012.48    294.82 o
  -1   2  -2     8217.57     8414.16    159.50 o
   1   2  -2    11922.44     6307.58   6736.55 o
   2   2  -2    37061.39    38937.29    497.78 o
   3   2  -2    44709.38    45115.93   1071.17 o
   4   2  -2    45390.39    45876.69    658.26 o
   5   2  -2      134.50      190.53     19.92 o
   6   2  -2     2753.73     2439.16    125.11 o
   7   2  -2    21755.38    22820.40    315.98 o
   8   2  -2     5042.87     4944.01    294.44 o
   9   2  -2     2028.82     2036.66    148.54 o
  10   2  -2      267.27      278.80     52.92 o
  11   2  -2     1377.07     1436.02     90.16 o
  12   2  -2     1143.84     1510.44    145.08 o
 -12   3  -2     1312.35      755.18    172.35 o
 -10   3  -2      157.22      343.19     60.69 o
  -9   3  -2      201.84       68.03     60.48 o
  -8   3  -2      355.21      195.79     51.86 o
  -7   3  -2     1121.06      934.46     91.93 o
  -6   3  -2     2966.16     3068.02    140.60 o
  -5   3  -2       71.23        4.11     26.46 o
  -4   3  -2      604.41      775.04     65.39 o
  -3   3  -2     3504.46     3288.94     69.38 o
  -2   3  -2     2900.76     3125.05     70.04 o
  -1   3  -2    26542.49    26030.83    309.96 o
   0   3  -2    12695.44    13501.59    211.66 o
   1   3  -2     3575.55     3447.08     71.19 o
   2   3  -2     2322.75     2320.68    199.95 o
   3   3  -2      702.18      648.39    169.33 o
   4   3  -2      796.88      737.25     22.87 o
   5   3  -2      328.15      434.58     22.52 o
   6   3  -2      541.78      626.96     53.29 o
   7   3  -2      308.97      393.70     80.51 o
   8   3  -2      138.75      123.39     60.10 o
   9   3  -2      148.03      165.83     34.30 o
  10   3  -2      733.64      903.50     89.96 o
  11   3  -2      662.29      567.18    258.15 o
  12   3  -2     1688.45     2180.13    162.53 o
 -11   4  -2      946.15      915.44    115.66 o
 -10   4  -2     3587.05     3973.21    197.30 o
  -9   4  -2     2083.94     1822.57    126.24 o
  -8   4  -2      401.86      431.64     46.87 o
  -7   4  -2    11267.87    10741.13    270.63 o
  -6   4  -2    11186.94    12501.71    544.28 o
  -5   4  -2     4367.47     4206.80    123.97 o
  -4   4  -2     4765.85     4399.89    244.17 o
  -3   4  -2     7889.71     7825.34    294.06 o
  -2   4  -2      476.13      467.14     23.61 o
  -1   4  -2    40584.12    43459.35    513.81 o
   0   4  -2    35923.08    34405.16    515.17 o
   1   4  -2    27408.98    29202.23    580.18 o
   2   4  -2     5941.32     5346.39    183.69 o
   3   4  -2     7761.49     7764.16    569.98 o
   4   4  -2     2819.82     2585.40    140.98 o
   5   4  -2    38632.39    39082.52   1435.15 o
   6   4  -2     1513.04     2067.66    414.63 o
   7   4  -2    13490.52    14415.10    437.69 o
   8   4  -2      953.80      826.01     71.44 o
   9   4  -2        3.92        7.56     15.12 o
  10   4  -2     3764.81     3575.88    106.23 o
  11   4  -2     1057.82     1143.74    141.36 o
  12   4  -2      298.14      417.28    135.31 o
 -11   5  -2      799.66      424.84    121.71 o
  -9   5  -2       53.54      174.62     75.59 o
  -8   5  -2      722.22      693.95     91.47 o
  -7   5  -2      106.14      -53.67     76.35 o
  -6   5  -2     1289.52     1437.04    145.14 o
  -5   5  -2     2339.67     2013.06    155.72 o
  -4   5  -2     2851.02     2896.76     83.91 o
  -3   5  -2     1934.66     1600.55     83.53 o
  -2   5  -2     1364.39     1100.27     79.75 o
  -1   5  -2     1778.50     2007.91     62.36 o
   0   5  -2      328.32      377.17     18.69 o
   1   5  -2      666.42      552.67     40.44 o
   2   5  -2     2368.44     2517.69     78.62 o
   3   5  -2     1786.70     1641.90     49.21 o
   4   5  -2     1074.22     1527.43    188.61 o
   5   5  -2     2059.11     2084.52     87.69 o
   6   5  -2     3608.77     3185.83    223.00 o
   7   5  -2      954.03      858.36     37.76 o
   8   5  -2     3630.32     3831.85    129.27 o
   9   5  -2      675.81      738.99    102.05 o
  10   5  -2     1842.98     1754.68    305.02 o
  11   5  -2       32.39       45.24     86.55 o
  12   5  -2      536.39      863.28    153.46 o
 -11   6  -2     3587.99     3767.60    235.10 o
 -10   6  -2    15316.70    13899.44    696.98 o
  -8   6  -2    16215.35    17031.30    703.78 o
  -7   6  -2     5939.40     5748.16    290.28 o
  -6   6  -2    27457.80    29069.62    741.58 o
  -5   6  -2     3163.85     3495.46    154.21 o
  -4   6  -2    48650.82    47587.10    948.70 o
  -3   6  -2    18436.47    18970.90    626.67 o
  -2   6  -2    29267.50    29084.64    503.25 o
  -1   6  -2     3432.31     3594.04    130.78 o
   0   6  -2    73375.59    80338.52   2036.88 o
   1   6  -2     6000.31     5708.27    189.36 o
   2   6  -2    92226.27    89791.52   3217.65 o
   3   6  -2     2668.28     3163.82    117.93 o
   4   6  -2    66216.81    65979.90   1313.54 o
   5   6  -2     1204.70     1210.98    237.74 o
   6   6  -2    27945.86    27723.02    430.01 o
   7   6  -2    32106.01    33278.56    856.48 o
   8   6  -2    32985.08    35287.33    854.59 o
   9   6  -2    11499.27    10906.76    389.31 o
  10   6  -2     9525.01     9313.92    486.82 o
  11   6  -2     3505.35     3327.90    149.27 o
 -11   7  -2     1525.00     1251.83    221.49 o
  -9   7  -2      492.16      393.09    106.59 o
  -8   7  -2      733.12     1006.91    160.26 o
  -7   7  -2     2161.57     1882.29    195.79 o
  -6   7  -2     1302.66      969.11     97.52 o
  -5   7  -2     1938.55     2171.81    170.09 o
  -4   7  -2      613.33      680.34     45.36 o
  -3   7  -2      698.93      758.16     33.22 o
  -2   7  -2     1827.76     1676.67     85.42 o
  -1   7  -2     4149.68     3747.93    112.26 o
   0   7  -2     1284.35     1584.79    122.08 o
   1   7  -2      133.20      272.89     37.04 o
   2   7  -2      322.71      181.85     33.90 o
   3   7  -2      586.93      588.12     58.96 o
   4   7  -2      621.73      653.47     37.66 o
   5   7  -2      455.07      425.58     39.71 o
   6   7  -2     1726.82     1661.46     71.38 o
   7   7  -2     3333.81     4015.67    170.46 o
   8   7  -2     2426.72     2673.39    106.34 o
   9   7  -2       95.31       53.67     53.67 o
  10   7  -2      566.05      686.68     86.55 o
  11   7  -2      106.36      112.26     54.10 o
  -9   8  -2      478.30      915.44    152.70 o
  -8   8  -2     9402.56     9030.44    462.63 o
  -7   8  -2     2868.63     2569.44    202.59 o
  -6   8  -2     3048.85     3057.77    163.28 o
  -5   8  -2    17812.38    18609.70    735.53 o
  -4   8  -2      381.69      507.23     66.52 o
  -3   8  -2      360.11      303.37     33.21 o
  -2   8  -2      981.72      742.40     98.27 o
  -1   8  -2      624.57      625.32     45.36 o
   0   8  -2     6050.00     6800.55    137.55 o
   1   8  -2     6022.02     5681.82    367.01 o
   2   8  -2     4294.84     4376.68    253.62 o
   3   8  -2    18585.00    18265.28    736.28 o
   4   8  -2      102.81      109.66    230.94 o
   5   8  -2     7226.59     7113.79    164.89 o
   6   8  -2     3673.27     3683.02    146.42 o
   7   8  -2     2976.92     3289.52    416.52 o
   8   8  -2     3743.15     3930.38    174.24 o
   9   8  -2        9.83       59.72     32.05 o
  10   8  -2     5161.78     5304.51    472.46 o
  -8   9  -2      212.65      241.90    105.83 o
  -7   9  -2      157.74       -7.56     53.67 o
  -4   9  -2      159.20      120.19     45.36 o
  -3   9  -2       37.60       35.96     52.54 o
  -2   9  -2      972.57     1139.51     89.96 o
  -1   9  -2      161.72      164.78     32.61 o
   0   9  -2      899.31      904.21    254.37 o
   1   9  -2      458.68      465.03     46.79 o
   2   9  -2       73.93       83.15     38.17 o
   3   9  -2     1011.74      874.00     87.69 o
   4   9  -2      420.62      388.02     90.71 o
   5   9  -2       16.03       47.01     30.61 o
   6   9  -2      269.90      335.79    137.20 o
   7   9  -2      815.10      563.42    123.97 o
   8   9  -2      495.88      350.29     56.07 o
   9   9  -2      450.33      423.87     63.53 o
  -8  10  -2       57.90      188.98     90.71 o
  -6  10  -2     1093.12     1378.08    122.46 o
  -5  10  -2      133.36      127.75     45.36 o
  -4  10  -2    11308.09    12269.64    520.09 o
  -2  10  -2    13755.20    14922.23    424.84 o
  -1  10  -2     9254.68    10119.00    332.61 o
   0  10  -2     5852.08     5655.72    157.99 o
   1  10  -2     3029.91     3216.43    302.38 o
   2  10  -2    23684.27    23562.49    395.03 o
   3  10  -2       92.71      294.94     51.03 o
   4  10  -2     2404.58     2558.10    249.84 o
   5  10  -2      764.42      742.92    182.18 o
   6  10  -2     2168.14     2723.86    154.97 o
   7  10  -2      305.56      178.04     48.37 o
   8  10  -2     7968.72     7786.33    398.00 o
   9  10  -2       59.25      203.35    106.59 o
  -5  11  -2        8.55      181.43     61.23 o
  -4  11  -2      635.48      879.16     98.27 o
  -2  11  -2     1698.68     1418.74     84.22 o
  -1  11  -2      439.46      447.94    139.47 o
   0  11  -2      162.58      296.33     52.32 o
   1  11  -2      436.51      605.53     65.56 o
   2  11  -2       42.93       86.86     32.06 o
   3  11  -2      805.51      879.51    247.95 o
   4  11  -2      212.42      114.62     67.66 o
   5  11  -2      302.01      188.98     66.52 o
   6  11  -2     1022.04     1407.68    148.54 o
   7  11  -2      371.50       59.72     67.28 o
   8  11  -2      557.04      339.42    144.38 o
  -6  12  -2     3157.21     4354.96    343.95 o
  -5  12  -2     7518.12     7439.19    464.90 o
  -4  12  -2     1475.97     1404.53    130.02 o
  -3  12  -2    13021.93    13695.34    631.21 o
  -1  12  -2    22019.21    22182.27    906.37 o
   0  12  -2      446.38      424.84     75.59 o
   1  12  -2    15372.27    15898.91    421.17 o
   2  12  -2      244.64      287.26     43.49 o
   3  12  -2    10026.35    10299.24    368.14 o
   4  12  -2     2034.86     2193.02    485.69 o
   5  12  -2    22590.55    23852.39   1367.11 o
   6  12  -2      409.40      461.70    105.45 o
  -1  13  -2      142.67      218.47     82.40 o
   0  13  -2     1003.58     1005.28    247.57 o
   1  13  -2       65.28      165.55     76.35 o
   2  13  -2        9.94      -55.56     37.04 o
   3  13  -2        0.18      -68.03     46.11 o
   4  13  -2       82.12      112.63    112.63 o
 -12   1  -1      190.43      188.98     98.27 o
 -11   1  -1     1032.52      830.29    117.46 o
 -10   1  -1      726.92      724.05    130.40 o
  -9   1  -1       68.04       42.71    174.24 o
  -8   1  -1      282.76      456.15     69.31 o
  -7   1  -1     3892.41     3998.23    162.71 o
  -6   1  -1     6513.04     6056.74    180.09 o
  -5   1  -1     1595.53     1430.83    109.23 o
  -4   1  -1     5152.53     4870.01    295.95 o
  -3   1  -1     4748.52     4811.63    156.86 o
  -2   1  -1     1444.59     1674.09     77.86 o
  -1   1  -1      117.71      136.43     86.93 o
   2   1  -1     1797.44     1155.76    831.53 o
   3   1  -1     2852.59     3036.91     47.93 o
   4   1  -1     2750.76     2754.86    131.91 o
   5   1  -1     1030.95     1136.15    128.89 o
   6   1  -1     5075.04     5258.30     71.36 o
   7   1  -1     3336.57     3318.98     89.96 o
   8   1  -1     1269.20     1436.52     73.33 o
   9   1  -1     2063.92     2074.02    272.52 o
  10   1  -1      425.17      415.09     76.35 o
  11   1  -1       65.21       83.15     32.61 o
  12   1  -1     2289.75     2199.99    203.73 o
 -11   2  -1    26093.26    24454.99    749.80 o
 -10   2  -1     3191.99     2975.11    799.41 o
  -9   2  -1    11004.97    11559.87   1271.49 o
  -8   2  -1    22662.08    23187.73   2039.52 o
  -7   2  -1    42501.20    45089.93    928.47 o
  -6   2  -1    44811.41    46578.01    824.26 o
  -5   2  -1    62995.75    65982.31   1125.98 o
  -4   2  -1     8815.82     9142.32    182.04 o
  -3   2  -1     2407.30     2089.43    236.99 o
  -2   2  -1      316.70      291.96     15.12 o
  -1   2  -1    72975.27    71969.94    957.40 o
   1   2  -1   137417.59   136054.41   2162.05 o
   2   2  -1    41862.61    42134.62    626.29 o
   3   2  -1     1694.76     1383.25     36.91 o
   4   2  -1    65018.29    60903.04    814.15 o
   5   2  -1      116.78      155.85     45.36 o
   6   2  -1    39349.90    39471.21    476.08 o
   7   2  -1    19161.72    18699.00    262.78 o
   8   2  -1      820.08      913.43     44.60 o
   9   2  -1       63.97       25.20     27.05 o
  10   2  -1    13808.75    14213.38    263.72 o
  11   2  -1        7.43      -42.12     45.36 o
  12   2  -1    17011.92    18299.13    481.48 o
 -12   3  -1     1712.88     2028.18    250.97 o
 -11   3  -1     4243.66     3515.87    319.76 o
 -10   3  -1      846.68     1346.33    178.40 o
  -9   3  -1     1470.69     1655.51    170.09 o
  -8   3  -1      775.94      887.40     75.51 o
  -7   3  -1     1039.36     1234.82    232.07 o
  -6   3  -1     5205.10     5113.92    182.18 o
  -5   3  -1     1286.17     1556.16    212.42 o
  -4   3  -1      742.11      785.28     28.95 o
  -3   3  -1     4541.14     5054.99    280.45 o
  -2   3  -1     1988.74     2076.25    126.24 o
  -1   3  -1    22211.12    21560.74    287.00 o
   0   3  -1    18199.84    19129.70    348.11 o
   1   3  -1     8719.87     9160.90    138.63 o
   2   3  -1     2093.88     1933.42    110.75 o
   3   3  -1     2196.33     1993.76    110.75 o
   4   3  -1      465.60      485.13     29.37 o
   5   3  -1       28.92       -3.26     15.12 o
   6   3  -1     2198.98     2124.24    154.97 o
   7   3  -1      286.15      416.77     83.15 o
   8   3  -1      413.65      613.82     60.48 o
   9   3  -1     1548.46     1451.61    215.44 o
  10   3  -1      885.13     1071.53     53.35 o
  11   3  -1     1290.87     1397.73     97.52 o
  12   3  -1     1738.33     1472.41    173.11 o
 -12   4  -1     9281.36     9772.78    601.73 o
 -10   4  -1    49485.01    55230.39   1961.66 o
  -9   4  -1     5930.16     6001.40    256.26 o
  -8   4  -1    13973.65    14188.21    331.10 o
  -7   4  -1    11830.27    11436.60    260.04 o
  -6   4  -1    15098.72    15784.00    371.17 o
  -5   4  -1    31958.21    33336.89   1206.48 o
  -4   4  -1    60294.51    56733.60   1586.34 o
  -3   4  -1    39864.95    41488.24    812.58 o
  -2   4  -1    56433.88    58504.52    736.50 o
  -1   4  -1      333.65      347.93     16.04 o
   0   4  -1    24631.54    23924.16    342.36 o
   1   4  -1     2782.29     2996.41    119.06 o
   2   4  -1    36953.86    37137.04    481.75 o
   3   4  -1    25624.87    22734.06    734.02 o
   4   4  -1    20827.18    19967.52    257.78 o
   5   4  -1    63236.65    60885.21    849.37 o
   6   4  -1       24.86       14.63     33.64 o
   7   4  -1    29429.77    30673.55    524.76 o
   8   4  -1      631.15      445.70    110.37 o
   9   4  -1     2220.60     1839.38    120.95 o
  10   4  -1      616.63      502.51     72.19 o
  11   4  -1     3825.52     3369.91    194.28 o
  12   4  -1      370.13      135.15     91.09 o
 -11   5  -1      800.44      833.04    105.08 o
 -10   5  -1      465.11      551.08     89.96 o
  -9   5  -1      202.75      559.39    151.94 o
  -8   5  -1      480.09      823.22     89.96 o
  -7   5  -1      227.56      218.47     38.55 o
  -6   5  -1      257.15      256.26     39.31 o
  -5   5  -1     3340.88     3292.87    130.02 o
  -4   5  -1     1171.08     1179.26     53.67 o
  -3   5  -1     2926.57     2692.09     94.49 o
  -2   5  -1     2309.97     2229.83     66.81 o
  -1   5  -1     3458.83     3455.07     81.26 o
   0   5  -1      270.10      327.02     37.80 o
   1   5  -1     3819.23     3658.64    109.99 o
   2   5  -1     3220.30     3096.32     61.47 o
   3   5  -1      831.32      792.18     91.09 o
   4   5  -1      637.10      863.39    120.19 o
   5   5  -1     1780.22     1668.75     59.49 o
   6   5  -1     1448.48     1220.22    146.27 o
   7   5  -1     1150.52     1125.73     64.21 o
   8   5  -1     1978.82     2028.47     82.59 o
   9   5  -1      436.85      448.06     59.50 o
  10   5  -1      232.22      247.00     52.92 o
  11   5  -1      284.84      498.97    137.20 o
  12   5  -1       21.43      143.63     83.15 o
 -11   6  -1      650.43      588.12    114.15 o
 -10   6  -1      462.77      793.74     92.98 o
  -9   6  -1      177.76      308.42     76.35 o
  -8   6  -1      849.15      894.28    119.44 o
  -7   6  -1      704.06      559.39    106.59 o
  -6   6  -1     1921.55     1920.08    114.15 o
  -5   6  -1     1099.53     1359.18     70.30 o
  -4   6  -1     1254.84      904.86     46.87 o
  -3   6  -1      998.12      952.48     69.55 o
  -2   6  -1    26372.89    27331.60    749.51 o
  -1   6  -1      395.48      336.36     26.99 o
   0   6  -1     8323.74     9044.81    145.81 o
   1   6  -1     1956.66     2064.37    163.66 o
   2   6  -1     3116.76     2885.40    226.03 o
   3   6  -1      215.25      327.19     25.59 o
   4   6  -1      472.18      902.07     75.97 o
   5   6  -1     5654.46     5509.90    113.78 o
   6   6  -1     1981.10     1908.47    130.02 o
   7   6  -1     1292.29     1356.97     74.63 o
   8   6  -1     2355.13     2716.96     95.55 o
   9   6  -1      857.26      958.68    124.73 o
  10   6  -1      378.75      345.18     60.80 o
  11   6  -1        0.46        5.00     34.93 o
 -11   7  -1      336.13      127.75     61.23 o
 -10   7  -1      318.09      339.42    105.83 o
  -9   7  -1      228.95      174.62     68.79 o
  -8   7  -1     1017.64     1551.19    171.60 o
  -7   7  -1     1970.49     1981.32    131.53 o
  -6   7  -1      783.32      833.04    120.19 o
  -5   7  -1     1111.51      848.16    121.71 o
  -4   7  -1     1089.08      984.99     54.43 o
  -3   7  -1     1549.30     1346.33     57.45 o
  -2   7  -1      109.07       74.23     41.58 o
  -1   7  -1     1372.18     1278.61    178.40 o
   0   7  -1     1897.55     1294.09    111.12 o
   1   7  -1      177.52      234.90     27.25 o
   2   7  -1      788.30      885.25     45.64 o
   3   7  -1      773.01      520.11     47.65 o
   4   7  -1      872.76      820.38     63.12 o
   5   7  -1      280.93      360.93     34.40 o
   6   7  -1      187.49      206.13    116.41 o
   7   7  -1     3643.12     3802.57    112.90 o
   8   7  -1      978.84     1062.15    114.52 o
   9   7  -1     1203.60     1353.40    191.25 o
  10   7  -1      320.35      259.49     55.94 o
  11   7  -1      390.30      174.62    121.71 o
 -10   8  -1    13064.39    12385.30    657.67 o
  -9   8  -1      157.83      308.42     82.40 o
  -8   8  -1    15489.39    17213.48    547.30 o
  -7   8  -1        4.33      -44.60     67.28 o
  -6   8  -1     2841.74     2604.96    142.12 o
  -5   8  -1     8169.82     8113.49    266.09 o
  -3   8  -1     5927.09     5301.87    114.78 o
  -2   8  -1    40894.56    40420.55    630.07 o
  -1   8  -1     3141.41     3125.05    106.59 o
   0   8  -1     2423.55     2346.83     96.28 o
   1   8  -1    31448.82    31980.35    576.02 o
   2   8  -1     6303.20     6581.71    303.51 o
   3   8  -1    18640.91    19078.41   1081.75 o
   4   8  -1     7933.63     7965.67    164.62 o
   5   8  -1     7164.08     5828.35    680.72 o
   6   8  -1     1185.00      921.11     67.04 o
   7   8  -1    12959.69    11862.28   1029.21 o
   8   8  -1     2358.95     1668.69    252.48 o
   9   8  -1    11290.07    11067.70    585.10 o
  10   8  -1     5652.04     6426.23    306.91 o
  -8   9  -1      741.96      879.16    129.27 o
  -7   9  -1      381.06      576.03    104.32 o
  -6   9  -1      314.33      730.99    122.46 o
  -4   9  -1       95.35      174.62     30.24 o
  -3   9  -1       33.73      -44.60     30.24 o
  -2   9  -1     2591.75     2694.17    108.10 o
  -1   9  -1      162.84      100.72    136.07 o
   0   9  -1     3528.42     3389.86    255.13 o
   1   9  -1      232.59      169.08     38.17 o
   2   9  -1        2.30      -28.95     68.03 o
   3   9  -1     1367.62     1326.26     73.62 o
   4   9  -1      144.80      356.05     46.07 o
   5   9  -1     1595.61     1673.77    103.19 o
   6   9  -1     1167.79      751.72    124.73 o
   7   9  -1       15.68       15.12     60.48 o
   8   9  -1      338.85      431.64     68.79 o
   9   9  -1      930.50     1291.46     94.49 o
  -8  10  -1     3388.68     3010.15    181.43 o
  -7  10  -1    10788.89    10365.43    548.81 o
  -6  10  -1    18105.86    19255.27    771.81 o
  -5  10  -1    10045.10    13351.39    622.89 o
  -3  10  -1     4723.82     4493.30    174.62 o
  -2  10  -1      405.70      287.26     68.03 o
  -1  10  -1    13347.13    12120.87    733.26 o
   0  10  -1     5936.69     6369.34    522.35 o
   1  10  -1    15941.57    16914.70    553.73 o
   2  10  -1    12412.02    14436.00    569.22 o
   3  10  -1     3270.96     3884.91    524.62 o
   4  10  -1    18788.63    17230.46   1096.49 o
   5  10  -1      560.68     1276.78    105.83 o
   6  10  -1    15672.98    14566.93    349.40 o
   7  10  -1     2797.52     3359.68    398.38 o
   9  10  -1      355.00      226.03     60.48 o
  -6  11  -1      171.36      188.98    121.71 o
  -2  11  -1      249.26      559.39     69.55 o
  -1  11  -1      803.69      483.80     76.35 o
   0  11  -1      223.06      339.42     51.40 o
   1  11  -1      344.86      494.61     94.49 o
   2  11  -1       26.35       30.24     44.60 o
   3  11  -1     1134.31     1239.27    108.48 o
   4  11  -1      274.49      122.55     72.19 o
   5  11  -1       20.03       49.87     97.89 o
   6  11  -1      430.12      538.03    133.42 o
   8  11  -1      195.90      -68.03     76.35 o
  -5  12  -1      537.64      368.90    136.82 o
   0  12  -1     1085.74     1308.20    211.28 o
   1  12  -1     2219.13     2001.77    181.80 o
   2  12  -1      115.70      372.57    143.25 o
   3  12  -1     1214.08     1440.19    100.54 o
   4  12  -1     4824.31     5045.89    222.25 o
   5  12  -1     2385.88     2524.71    281.21 o
   6  12  -1      422.24      482.75     98.97 o
  -4  13  -1        3.01     -112.63     97.52 o
  -1  13  -1      304.69      317.49     83.91 o
   0  13  -1      422.19      483.80     83.91 o
   1  13  -1      210.46      353.71     82.43 o
   2  13  -1      309.62      415.54    273.27 o
   3  13  -1       30.04       77.42     51.61 o
   4  13  -1       24.70       50.29    173.49 o
 -12   0   0    24126.51    23978.38   1211.77 o
 -11   0   0    15372.65    16535.40    760.47 o
 -10   0   0    17156.10    18704.19    856.48 o
  -8   0   0    55308.75    57667.54   2046.33 o
  -7   0   0      820.80      576.03    129.27 o
  -6   0   0    80810.65    78184.48   2625.38 o
  -5   0   0     4223.32     3973.21    207.88 o
  -4   0   0     3134.67     3106.15    164.79 o
  -3   0   0    51954.65    50278.99   1676.67 o
   2   0   0   176610.61   162680.28   2945.89 o
   3   0   0    51960.30    51298.00    866.31 o
   4   0   0     3074.08     2990.49     66.52 o
   5   0   0     4266.36     3475.05     71.81 o
   6   0   0    80741.88    78038.57   1311.55 o
   7   0   0      833.56      863.28     92.22 o
   8   0   0    55232.94    57542.81   1000.86 o
   9   0   0     1776.01     1578.40     83.15 o
  10   0   0    17203.23    17281.51    319.76 o
  11   0   0    15360.00    16135.51    507.99 o
  12   0   0    24208.28    25177.29    717.39 o
 -12   1   0     1651.97     2051.62    220.73 o
 -11   1   0     1051.86      523.11    151.19 o
 -10   1   0       70.57       54.12     44.98 o
  -9   1   0      768.06      443.24    141.36 o
  -8   1   0     1266.19     1179.26    143.63 o
  -7   1   0     1759.57     1237.12     96.65 o
  -6   1   0     8450.91     8527.87    289.15 o
  -5   1   0      169.54      358.95     94.11 o
  -4   1   0     4827.34     4149.06    382.50 o
  -3   1   0     3016.25     3558.92     91.98 o
  -2   1   0     1902.45     1635.64    984.23 o
  -1   1   0      355.27      243.80    185.96 o
   2   1   0     1905.86     2107.08   1135.04 o
   3   1   0     3025.87     3542.02     51.31 o
   4   1   0     4722.94     4010.49     65.97 o
   5   1   0      178.65      200.04     21.92 o
   6   1   0     8290.60     8024.39    186.72 o
   7   1   0     1731.11     1782.36    119.82 o
   8   1   0     1247.98     1371.29     82.02 o
   9   1   0      826.58      716.35    105.45 o
  10   1   0       94.06       66.52     18.14 o
  11   1   0     1022.49      841.57    235.85 o
  12   1   0     1582.87     1911.81    148.16 o
 -11   2   0     5668.33     5020.94    344.71 o
 -10   2   0     2100.81     2051.62    220.73 o
  -9   2   0     2566.25     2747.23    177.40 o
  -8   2   0     1614.51     1784.55    123.20 o
  -7   2   0      693.79      560.22     54.26 o
  -6   2   0     1158.68      868.57     66.52 o
  -5   2   0     5567.89     5434.38    135.69 o
  -4   2   0      792.43      597.17     31.46 o
  -3   2   0     4462.31     4487.86    385.15 o
  -2   2   0     2432.58     2703.24     72.57 o
  -1   2   0    87641.07    88036.80   1470.30 o
   0   2   0        0.36        5.04     18.90 o
   1   2   0    87659.36    86150.14   1372.27 o
   2   2   0     2431.02     2854.63     69.92 o
   3   2   0     4412.49     4435.52    221.11 o
   4   2   0      758.60      587.44     29.48 o
   5   2   0     5604.63     5538.95     73.22 o
   6   2   0     1157.99     1038.87    149.68 o
   7   2   0      693.01      719.20     26.46 o
   8   2   0     1631.19     1442.34    351.51 o
   9   2   0     2533.27     2280.49    177.65 o
  10   2   0     2126.11     2014.75    224.51 o
  11   2   0     5686.89     5533.57    166.50 o
  12   2   0     1351.58     1237.02    224.14 o
 -11   3   0     2239.63     2147.62    225.27 o
  -9   3   0     1878.52     1973.76    131.53 o
  -8   3   0      458.14      551.08     69.55 o
  -7   3   0      287.69      453.56     44.60 o
  -6   3   0     3181.74     3444.06    132.29 o
  -5   3   0      571.34      834.01     72.95 o
  -4   3   0      435.42      458.97     79.00 o
  -3   3   0     3537.40     3138.99    171.98 o
  -2   3   0     3506.41     3266.93     64.63 o
  -1   3   0    14153.84    14388.28    312.20 o
   0   3   0    15855.52    16659.07    206.33 o
   1   3   0    14171.00    14495.20    281.97 o
   2   3   0     3557.75     3314.93     89.96 o
   3   3   0     3575.21     3296.37    180.29 o
   4   3   0      426.44      530.54     21.30 o
   5   3   0      565.62      713.75     29.23 o
   6   3   0     3277.42     3449.18    174.62 o
   7   3   0      293.32      479.63     44.60 o
   8   3   0      444.45      415.90     30.61 o
   9   3   0     1947.82     1995.56    166.68 o
  10   3   0      662.16      584.99     42.63 o
  11   3   0     2225.40     2320.99    303.89 o
  12   3   0     1120.67     1100.44    183.69 o
 -12   4   0     1543.72     1215.55    206.37 o
 -11   4   0     7194.94     6177.53    396.11 o
 -10   4   0     1073.25     1578.40    173.11 o
  -9   4   0     2198.92     1830.13    126.24 o
  -8   4   0     4558.89     4331.53    251.73 o
  -7   4   0      884.60      823.22     55.18 o
  -6   4   0    10096.08    10206.68    298.60 o
  -5   4   0    23189.02    20730.11    526.13 o
  -4   4   0    11498.94    11416.17    226.92 o
  -3   4   0      603.90      781.37     78.24 o
  -2   4   0    14932.73    15027.78    286.12 o
  -1   4   0    18876.54    18519.56    553.73 o
   0   4   0       28.41      163.82     16.30 o
   1   4   0    18918.32    18876.91    428.62 o
   2   4   0    14894.19    14988.06    382.13 o
   3   4   0      634.97      781.59     27.52 o
   4   4   0    11496.50    11091.98    168.96 o
   5   4   0    23190.67    22391.55    903.72 o
   6   4   0    10016.90    10308.63    831.15 o
   7   4   0      894.08      870.66    102.81 o
   8   4   0     4551.20     4762.01    103.70 o
   9   4   0     2188.76     2033.62    328.46 o
  10   4   0     1076.64     1293.68     86.93 o
  11   4   0     7200.40     7076.94    234.76 o
  12   4   0     1523.55     1837.22    410.85 o
 -12   5   0      435.75      241.90    105.83 o
 -11   5   0      190.39      112.63     90.71 o
 -10   5   0      494.76      339.42    121.71 o
  -9   5   0      575.76      476.24     83.15 o
  -8   5   0      222.19      356.05     75.59 o
  -7   5   0     1288.52     1424.19     92.22 o
  -6   5   0      627.88      588.12     67.28 o
  -5   5   0     2894.60     2914.90     93.74 o
  -4   5   0      504.77      680.34     54.43 o
  -3   5   0     2561.47     2579.86    164.79 o
  -2   5   0     1319.42     1616.66     69.17 o
  -1   5   0     4968.88     4944.09     90.34 o
   0   5   0     2713.61     3530.47     57.21 o
   1   5   0     5019.17     5085.69    123.60 o
   2   5   0     1375.25     1724.52     43.09 o
   3   5   0     2513.03     2759.26    146.27 o
   4   5   0      500.93      653.27     87.69 o
   5   5   0     2776.82     2668.77     57.88 o
   6   5   0      652.65      703.02     59.72 o
   7   5   0     1261.91     1331.88    333.75 o
   8   5   0      231.44      228.46     83.15 o
   9   5   0      582.41      614.17    102.43 o
  10   5   0      460.64      463.98     67.96 o
  11   5   0      219.22      597.19    118.68 o
  12   5   0      443.49       17.86    188.61 o
 -11   6   0    19115.81    19863.04   1077.97 o
 -10   6   0     1903.80     2295.03    208.64 o
  -9   6   0    28405.83    28950.94    799.03 o
  -8   6   0     5747.96     5787.47    238.12 o
  -7   6   0     5196.42     4813.82    289.52 o
  -6   6   0     7661.60     6908.52    231.32 o
  -5   6   0    42726.18    45115.93   1108.21 o
  -4   6   0     4377.31     4017.06    209.40 o
  -3   6   0   147689.33   149694.77   3363.93 o
  -2   6   0     3066.18     3425.35    115.66 o
  -1   6   0   119080.52   114914.33   1684.66 o
   0   6   0       89.18      120.84     18.90 o
   1   6   0   119169.11   113368.75   2512.74 o
   2   6   0     3046.99     3281.59    178.02 o
   3   6   0   147784.34   144680.67   2081.85 o
   4   6   0     4425.16     4888.04    113.88 o
   5   6   0    42632.49    46266.10   2567.92 o
   6   6   0     7691.26     6735.52    383.64 o
   7   6   0     5109.69     4838.32    332.99 o
   8   6   0     5735.35     5457.17    153.70 o
   9   6   0    28431.51    29315.84    567.21 o
  10   6   0     1903.35     1477.10    213.93 o
  11   6   0    19131.61    19633.63   1915.17 o
 -11   7   0      783.70      302.38     96.76 o
 -10   7   0      167.77      -15.12     52.92 o
  -9   7   0      667.38      974.41     92.22 o
  -7   7   0     1847.48     1456.69    152.70 o
  -6   7   0      170.76      174.62     46.11 o
  -5   7   0      690.42      597.19     97.52 o
  -4   7   0     1981.84     2171.81     72.57 o
  -3   7   0     1645.19     1384.88     71.06 o
  -2   7   0      194.93      342.01     49.14 o
  -1   7   0      543.39      463.47     25.16 o
   0   7   0     1378.65     1176.85     41.58 o
   1   7   0      544.84      416.85     49.14 o
   2   7   0      203.91      440.27     37.80 o
   3   7   0     1615.20     1147.89    140.23 o
   4   7   0     1932.78     2170.89     71.79 o
   5   7   0      650.38      397.28     56.32 o
   6   7   0      144.05      105.08     37.80 o
   7   7   0     1811.62     1619.67    628.19 o
   8   7   0     1016.07      585.53    140.23 o
   9   7   0      667.84      639.16     61.18 o
  10   7   0      180.76       15.12     37.80 o
  11   7   0      717.17      418.48    207.51 o
 -10   8   0     4647.95     6191.14    437.69 o
  -8   8   0     4925.07     4729.91    322.79 o
  -7   8   0       49.15       68.03     67.28 o
  -6   8   0      369.32      333.37     92.22 o
  -5   8   0      370.25      491.36     92.22 o
  -4   8   0      140.98       75.59     52.92 o
  -3   8   0     3356.52     3940.71    152.70 o
  -2   8   0     9572.96     8467.57    176.95 o
  -1   8   0      396.31      288.81     28.33 o
   0   8   0    68185.24    72425.95   1008.65 o
   1   8   0      378.53      318.07    128.51 o
   2   8   0     9707.81     8526.04    204.43 o
   3   8   0     3375.83     4075.77    294.44 o
   4   8   0      142.23       79.95     32.06 o
   5   8   0      388.94     1096.14     81.50 o
   6   8   0      324.10      203.63    162.53 o
   7   8   0       37.28        9.28     79.00 o
   8   8   0     4910.00     5274.80    314.47 o
   9   8   0      139.77       54.07     82.78 o
  10   8   0     4661.87     3767.60    224.51 o
  -9   9   0      295.18      498.92    143.63 o
  -5   9   0     1252.03     1233.69     97.52 o
  -4   9   0      180.11      -68.03     46.11 o
  -3   9   0     1221.76     1221.60     72.57 o
  -2   9   0      593.86      489.40     77.86 o
  -1   9   0       23.54       67.49     41.20 o
   0   9   0     5804.98     5840.38    159.50 o
   1   9   0       22.50       22.94     75.97 o
   2   9   0      584.95      366.22     39.92 o
   3   9   0     1235.73      884.55    114.15 o
   4   9   0      180.24      173.10     34.76 o
   5   9   0     1254.98     1086.60    138.34 o
   6   9   0      501.06      537.41     51.11 o
   7   9   0      169.34      414.73    117.17 o
   8   9   0      742.39      613.82    107.34 o
   9   9   0      271.40      292.28     51.92 o
  -9  10   0     4160.37     4274.83    363.61 o
  -8  10   0    10066.67    10614.89    627.43 o
  -7  10   0     3671.78     4388.98    334.12 o
  -5  10   0     6486.66     7185.95    353.78 o
  -4  10   0      381.73      644.82     83.91 o
  -3  10   0    14003.39    14964.56    425.59 o
  -2  10   0     2871.96     3410.27    142.64 o
  -1  10   0       51.41       45.59     60.48 o
   0  10   0       62.89       41.91     34.02 o
   1  10   0       18.91      243.63    189.36 o
   2  10   0     2841.29     3537.35    496.65 o
   3  10   0    13964.09    15589.11    322.30 o
   4  10   0      403.26      549.88     55.75 o
   5  10   0     6508.84     5817.53    742.71 o
   6  10   0      413.29      226.03     83.91 o
   7  10   0     3710.83     4038.28    144.01 o
   8  10   0    10044.31     8992.81    893.90 o
   9  10   0     4130.82     5232.61    390.06 o
  -5  11   0       57.65      -68.03     76.35 o
  -4  11   0      816.55      904.86    151.94 o
  -3  11   0     1749.30     1859.61    112.63 o
  -2  11   0      103.85       37.80     37.80 o
  -1  11   0      224.00       83.84     34.02 o
   0  11   0        0.20       45.83     83.15 o
   1  11   0      236.18      152.55     63.50 o
   2  11   0      113.35      149.12     94.11 o
   3  11   0     1757.28     2313.27    531.80 o
   4  11   0      830.97      928.32    288.77 o
   5  11   0       57.79       64.66     46.72 o
   6  11   0     1359.43     1238.49    218.09 o
   7  11   0      260.32      -30.24    105.83 o
  -6  12   0    16836.29    19741.34   1099.13 o
  -4  12   0     7844.41     8397.72    334.88 o
  -2  12   0    15775.35    13351.39    421.81 o
  -1  12   0       59.48      105.08     60.48 o
   0  12   0    23369.85    24707.49    492.45 o
   1  12   0       61.07      186.44     87.31 o
   2  12   0    15675.98    15157.33    727.97 o
   3  12   0      396.10      306.36     80.13 o
   4  12   0     7845.20     8363.14    527.27 o
   5  12   0     5608.21     6495.78    462.63 o
   6  12   0    16896.69    17668.90   1051.89 o
  -1  13   0        9.57      -37.80     37.80 o
   0  13   0      452.47      323.54     68.79 o
   1  13   0        8.28       71.31    196.54 o
   2  13   0       48.64      105.08     98.27 o
   3  13   0      137.54      -20.88     47.58 o
   4  13   0       17.62      154.64    124.35 o
 -11   1   1       60.84       22.68     60.48 o
 -10   1   1      439.28      557.64    143.63 o
  -9   1   1     2090.41     2068.93    194.28 o
  -8   1   1     1251.28     1378.89    199.57 o
  -7   1   1     3247.72     2988.14    175.76 o
  -6   1   1     4921.55     5584.85    211.38 o
  -5   1   1     1018.51     1252.89    189.36 o
  -4   1   1     2693.73     2833.30     73.70 o
  -3   1   1     2883.11     2812.70     69.55 o
  -2   1   1     1805.82     1777.97     58.96 o
  -1   1   1     1419.99     1463.50     46.87 o
   1   1   1      118.72       78.25     48.76 o
   2   1   1     1429.50     1796.14     35.18 o
   3   1   1     4778.56     4953.33     81.90 o
   4   1   1     5192.12     4561.36    123.73 o
   5   1   1     1635.52     1179.78     80.89 o
   6   1   1     6552.45     5883.66    106.97 o
   7   1   1     3983.66     3698.50    222.25 o
   8   1   1      284.97      328.41     22.18 o
   9   1   1       83.82       76.52     25.70 o
  10   1   1      722.52      601.74     55.53 o
  11   1   1     1066.84      711.18     58.75 o
  12   1   1      193.25      167.29    188.98 o
 -12   2   1    16981.80    18161.43    960.80 o
 -11   2   1       11.76      195.79    104.32 o
 -10   2   1    13808.72    13961.43    616.09 o
  -9   2   1       59.63      -15.12     45.36 o
  -8   2   1      842.22      740.82    123.22 o
  -7   2   1    19143.56    18720.77    413.59 o
  -6   2   1    39299.35    39576.61   1904.21 o
  -5   2   1      114.55       83.15     21.92 o
  -4   2   1    64930.23    61002.68    908.09 o
  -3   2   1     1675.13     1443.84     59.72 o
  -2   2   1    41856.43    41267.96    517.53 o
  -1   2   1   137471.86   139461.75   2442.06 o
   1   2   1    72972.95    72958.88   1761.71 o
   2   2   1      369.43      281.19     26.08 o
   3   2   1     2458.18     2178.40     39.03 o
   4   2   1     8850.96     9248.37    289.52 o
   5   2   1    63015.60    65434.77    752.64 o
   6   2   1    44867.13    45814.99    591.67 o
   7   2   1    42456.77    44303.96    629.85 o
   8   2   1    22670.08    23923.88    353.24 o
   9   2   1    10979.19    10316.34    152.73 o
  10   2   1     3196.43     3079.23     99.45 o
  11   2   1    26125.09    26766.79    510.26 o
  12   2   1      429.57      669.72     94.11 o
 -11   3   1     1307.78      730.99    150.43 o
 -10   3   1      884.70      778.62    150.43 o
  -9   3   1     1649.05     1920.08    121.71 o
  -8   3   1      424.89      362.85     46.11 o
  -7   3   1      281.18      588.12    105.08 o
  -6   3   1     2317.44     2228.51    106.59 o
  -5   3   1       29.38       37.80     15.12 o
  -4   3   1      476.14      498.63     68.79 o
  -3   3   1     2252.28     2247.49     48.87 o
  -2   3   1     2170.09     2194.36    215.82 o
  -1   3   1     8782.36     9213.35    232.83 o
   0   3   1    18302.01    18992.18    275.16 o
   1   3   1    22241.27    21164.86    276.78 o
   2   3   1     1969.73     2249.60     35.01 o
   3   3   1     4576.09     4823.31    144.38 o
   4   3   1      762.08      807.64     24.47 o
   5   3   1     1332.04     1589.72     46.59 o
   6   3   1     5188.02     4597.59    148.54 o
   7   3   1      985.02      881.89     46.11 o
   8   3   1      796.51      693.95     73.33 o
   9   3   1     1445.36     1509.04    249.46 o
  10   3   1      901.68      999.51    524.24 o
  11   3   1     4301.06     4024.36   1209.88 o
  12   3   1     1742.73     1962.96    116.36 o
 -11   4   1     3775.58     3233.15    336.39 o
 -10   4   1      629.14      476.24    114.15 o
  -9   4   1     2194.74     3096.32    241.90 o
  -8   4   1      603.89      523.11     59.72 o
  -7   4   1    29409.09    29545.87    597.95 o
  -6   4   1        8.77      -66.90     44.60 o
  -5   4   1    63178.02    62335.88   1077.74 o
  -4   4   1    20899.35    19750.72    608.91 o
  -3   4   1    25634.65    22554.53    415.77 o
  -2   4   1    37059.90    37952.45    492.16 o
  -1   4   1     2837.72     3413.03    228.29 o
   0   4   1    24756.23    24310.75    285.54 o
   1   4   1      266.69      378.37     33.64 o
   2   4   1    56353.16    58813.71    631.62 o
   3   4   1    39882.36    41149.67    430.80 o
   4   4   1    60291.96    59168.36    770.70 o
   5   4   1    32083.50    31805.24    777.10 o
   6   4   1    15218.06    15656.48    435.04 o
   7   4   1    11841.96    11283.04    345.09 o
   8   4   1    13873.34    13494.92    281.59 o
   9   4   1     5914.46     6191.14    246.44 o
  10   4   1    49443.16    52355.34   1422.68 o
  11   4   1      712.90      577.19    166.31 o
  12   4   1     9308.67     9230.01    601.73 o
 -11   5   1      295.06      879.16    164.79 o
 -10   5   1      218.33        7.56     53.67 o
  -9   5   1      472.83      453.56     81.64 o
  -8   5   1     1960.70     1942.76    176.13 o
  -7   5   1     1129.28     1233.69    146.65 o
  -6   5   1     1465.24     1191.36     83.91 o
  -5   5   1     1727.71     1785.53     88.44 o
  -4   5   1      615.10      749.89     52.16 o
  -3   5   1      809.14      801.31     36.20 o
  -2   5   1     3299.23     3263.13     56.13 o
  -1   5   1     3862.67     3689.31    244.55 o
   0   5   1      268.27      213.60     18.30 o
   1   5   1     3448.08     3571.72     57.38 o
   2   5   1     2285.48     1860.43     44.98 o
   3   5   1     2966.08     2809.76     87.31 o
   4   5   1     1190.68      971.62     25.95 o
   5   5   1     3353.86     3219.76     69.17 o
   6   5   1      277.89      373.72    125.49 o
   7   5   1      224.82      212.62     24.51 o
   8   5   1      493.49      375.75     36.61 o
   9   5   1      195.63      214.81     86.55 o
  10   5   1      485.61      632.94     87.78 o
  11   5   1      816.69      712.75    286.12 o
 -11   6   1        0.32      339.42    134.56 o
 -10   6   1      393.67      218.47     66.52 o
  -9   6   1      846.59      863.28     92.22 o
  -8   6   1     2361.21     2905.83    159.50 o
  -7   6   1     1286.58     1126.35    105.08 o
  -6   6   1     1983.92     1912.52    106.59 o
  -5   6   1     5608.24     5853.99    199.57 o
  -4   6   1      481.49      783.91     58.21 o
  -3   6   1      211.27      417.28     74.84 o
  -2   6   1     3084.28     3115.98     96.76 o
  -1   6   1     1998.48     1944.91     46.11 o
   0   6   1     8352.52     9069.38    149.30 o
   1   6   1      423.83      364.06     98.65 o
   2   6   1    26462.36    27374.95    355.66 o
   3   6   1      999.54      973.65    151.94 o
   4   6   1     1224.35     1014.97    292.17 o
   5   6   1     1106.05     1225.05    125.11 o
   6   6   1     1906.48     2028.59    122.46 o
   7   6   1      693.44      692.56     61.30 o
   8   6   1      825.12     1001.19     45.72 o
   9   6   1      180.30      407.45     55.36 o
  10   6   1      470.22      514.79     74.84 o
  11   6   1      654.94      682.83    147.41 o
 -11   7   1      336.50      120.19     76.35 o
 -10   7   1      312.99      287.26     82.40 o
  -9   7   1     1180.96     1203.45    114.90 o
  -8   7   1      949.17     1097.62    138.34 o
  -7   7   1     3641.96     2849.89    204.10 o
  -6   7   1      180.10      278.94     52.16 o
  -5   7   1      278.50      150.43     44.60 o
  -4   7   1      899.46      823.22     89.96 o
  -3   7   1      772.51      551.08     37.04 o
  -2   7   1      778.34      730.30     30.62 o
  -1   7   1      177.77      179.36     72.57 o
   0   7   1     1892.68     1411.91    130.02 o
   1   7   1     1383.57     1274.45     65.39 o
   2   7   1      104.03      146.36     24.59 o
   3   7   1     1545.56     1298.50    178.78 o
   4   7   1     1115.15     1062.64     53.00 o
   5   7   1     1135.50      935.37    170.09 o
   6   7   1      842.63      868.92     54.51 o
   7   7   1     1999.23     1967.74     81.26 o
   8   7   1     1035.00     1190.10    135.31 o
   9   7   1      227.87      137.06     52.16 o
  10   7   1      314.09       98.27    105.08 o
  11   7   1      339.72      272.89    106.59 o
  -9   8   1    11374.50     9550.53    543.52 o
  -8   8   1     2370.27     1951.08    130.78 o
  -6   8   1     1142.44      990.28     92.98 o
  -5   8   1     7132.23     7201.07    250.97 o
  -4   8   1     7856.23     7926.77    201.08 o
  -3   8   1    18639.56    18302.03    353.02 o
  -2   8   1     6332.92     6648.22    254.00 o
  -1   8   1    31453.95    30815.09    488.34 o
   0   8   1     2520.34     2698.51    148.54 o
   1   8   1     3226.96     2840.81    245.30 o
   2   8   1    41060.17    41543.81    583.42 o
   3   8   1     5949.98     5453.10    140.23 o
   4   8   1    16837.40    16584.60    339.86 o
   5   8   1     8119.68     6988.98    396.11 o
   6   8   1     2668.55     2336.61    117.93 o
   7   8   1        7.10      150.43     52.92 o
   8   8   1    15458.07    15135.09    490.98 o
   9   8   1      154.49      241.71    185.58 o
  10   8   1    13159.12    14191.23    723.06 o
  -9   9   1      895.66      823.22    144.38 o
  -8   9   1      350.15      879.16    133.80 o
  -7   9   1        7.31       68.03     76.35 o
  -6   9   1     1214.19     1333.48    145.90 o
  -5   9   1     1649.88     1276.78     99.78 o
  -4   9   1      143.16      112.63     21.92 o
  -3   9   1     1421.75     1209.50     84.67 o
  -2   9   1        2.74       53.67     45.36 o
  -1   9   1      211.36      352.08     34.63 o
   0   9   1     3514.62     3483.21    306.53 o
   1   9   1      172.44      118.23    109.61 o
   2   9   1     2639.56     2702.98     95.01 o
   3   9   1       33.18      -59.85     48.76 o
   4   9   1       85.25       68.92     67.66 o
   5   9   1      493.26      712.09    120.95 o
   6   9   1      307.57      453.20     57.07 o
   7   9   1      401.56      270.75    253.24 o
   8   9   1      749.70      795.76     76.92 o
   9   9   1       36.45       95.58    223.76 o
  -7  10   1     2810.10     2220.95    237.36 o
  -6  10   1    15555.02    15631.30    630.45 o
  -5  10   1      552.97     1018.25    149.68 o
  -4  10   1    18793.35    18067.69    421.06 o
  -3  10   1     3245.38     3767.60    127.75 o
  -2  10   1    12447.22    13797.39    408.21 o
  -1  10   1    15976.50    16537.49    927.16 o
   0  10   1     5928.82     6370.29    222.25 o
   1  10   1    13437.15    12197.00    732.13 o
   2  10   1      460.97      640.48     55.75 o
   3  10   1     4846.19     4421.30    161.01 o
   4  10   1     4004.57     4518.25    414.25 o
   5  10   1     9999.14    10007.30    302.55 o
   6  10   1    18084.58    19657.52    620.47 o
   7  10   1    10679.99    11641.79    530.29 o
   8  10   1     3410.04     3018.24    167.44 o
  -6  11   1      444.41      461.12    111.88 o
  -5  11   1       16.51       15.12     30.24 o
  -4  11   1      280.59      368.90     83.91 o
  -3  11   1     1146.45      863.28    112.63 o
  -2  11   1       28.85      -15.12     37.80 o
  -1  11   1      350.51      218.47     58.96 o
   0  11   1      228.55      278.94     61.23 o
   1  11   1      810.68      685.42     79.00 o
   2  11   1      245.06      308.60    156.10 o
   3  11   1      157.76      132.15     38.51 o
   4  11   1      349.25      227.41     61.23 o
   5  11   1       77.68       56.58     94.11 o
   6  11   1      167.44      -47.99     34.23 o
   7  11   1      150.91      712.09    120.95 o
  -6  12   1      419.12       75.59     98.27 o
  -2  12   1      105.80       37.80     45.36 o
  -1  12   1     2242.15     2569.44    149.68 o
   0  12   1     1108.73     1304.92    119.44 o
   1  12   1      829.80     1374.58    195.41 o
   2  12   1      870.99      642.18     91.14 o
   3  12   1     2643.35     2506.22    318.25 o
   4  12   1     1381.54     1339.52    197.30 o
   5  12   1      547.71      793.74    108.10 o
   6  12   1      121.16      165.55     67.28 o
  -3  13   1       26.08      218.47     97.52 o
  -2  13   1      312.27       22.68     68.03 o
  -1  13   1      211.80      188.98     59.72 o
   0  13   1      429.18      379.48     91.47 o
   2  13   1      182.07      431.64    105.08 o
   3  13   1      184.86      915.88    243.03 o
   4  13   1        1.93      -45.31     37.17 o
 -11   0   2    26403.87    26717.90   1136.93 o
 -10   0   2    41646.63    40582.57   1576.13 o
  -9   0   2    10072.97     9979.90    486.07 o
  -8   0   2     1943.17     2430.34    179.91 o
  -7   0   2    39444.52    37929.98   1320.62 o
  -6   0   2    47864.60    52925.54   1920.08 o
  -4   0   2    42281.39    48616.69   1150.54 o
  -3   0   2   224641.47   222723.73   4020.84 o
   3   0   2    14747.61    15285.84    322.79 o
   4   0   2     5574.46     6150.32    149.68 o
   5   0   2   163478.00   155056.63   2875.59 o
   6   0   2    35365.29    34135.17    675.05 o
   7   0   2    69497.47    68944.63   1643.41 o
   8   0   2    33462.08    33847.16    672.03 o
   9   0   2     7476.94     7650.10    258.53 o
  10   0   2     9058.87     9875.58    276.67 o
  11   0   2      899.73      808.10     89.20 o
  12   0   2     1273.57     1209.50     96.76 o
 -12   1   2      585.43      740.82    151.19 o
 -11   1   2      485.55      689.42    150.43 o
 -10   1   2      166.13      203.35     91.47 o
  -8   1   2      269.78      544.04     79.91 o
  -7   1   2     7732.54     7910.90    356.05 o
  -6   1   2     2540.87     2661.00    273.27 o
  -5   1   2     4041.95     3949.46    115.35 o
  -4   1   2     4263.65     3984.55     87.69 o
  -3   1   2     1848.93     1932.68     34.76 o
  -2   1   2     1039.97     1080.24     28.73 o
  -1   1   2     1673.95     1182.07    922.25 o
   0   1   2      534.06      316.02    245.68 o
   1   1   2      211.74       37.38     18.52 o
   2   1   2     1189.38     1379.80     55.18 o
   3   1   2     4755.33     4633.78     76.73 o
   4   1   2     4138.45     4019.37     99.85 o
   5   1   2     3397.51     3454.33    238.50 o
   6   1   2     5750.94     6039.04    139.53 o
   7   1   2     3318.57     3455.41    132.67 o
   8   1   2       26.97      100.27     19.45 o
   9   1   2      279.98      168.52     57.07 o
  10   1   2     1313.76     1079.30     61.88 o
  11   1   2      344.77      430.52     71.06 o
  12   1   2     1312.48     1052.71    131.91 o
 -11   2   2     1352.93     1233.69    164.79 o
  -9   2   2     2026.56     1807.45    207.13 o
  -7   2   2    21710.15    23496.09    639.52 o
  -6   2   2     2739.88     2649.57     89.20 o
  -5   2   2      134.59       91.47     15.12 o
  -4   2   2    45335.06    45036.21   1171.70 o
  -3   2   2    44743.90    45633.93    694.35 o
  -2   2   2    37046.77    38460.78    526.90 o
  -1   2   2    11945.85    13614.46    344.71 o
   1   2   2     8177.93     8501.34    121.56 o
   2   2   2     9811.90    10095.67    134.31 o
   3   2   2    16192.49    17810.55    220.97 o
   4   2   2    36173.34    35784.75    526.89 o
   5   2   2    11051.91    11374.42    213.17 o
   6   2   2     7452.15     7240.72    268.36 o
   7   2   2    14352.24    14947.03    255.03 o
   8   2   2     6562.14     6368.03    131.91 o
   9   2   2    10999.15    11016.61    218.47 o
  10   2   2     3290.17     3096.32    232.07 o
  11   2   2     2113.91     1999.23    378.35 o
  12   2   2       77.07      -46.66    207.13 o
 -11   3   2      659.26      817.93    164.04 o
 -10   3   2      717.27      879.16    159.50 o
  -8   3   2      155.77      158.75     37.04 o
  -7   3   2      300.37      439.20     54.43 o
  -6   3   2      540.56      703.02     59.72 o
  -5   3   2      349.99      397.67     39.09 o
  -4   3   2      757.29      641.18     57.45 o
  -3   3   2      661.29      518.11     37.04 o
  -2   3   2     2285.88     2283.78    232.07 o
  -1   3   2     3505.58     3361.65     60.48 o
   0   3   2    12580.41    13665.98    284.99 o
   1   3   2    26478.37    26439.50    285.14 o
   2   3   2     2910.39     2892.39    135.69 o
   3   3   2     3472.84     3531.75     51.31 o
   4   3   2      601.30      680.34     25.66 o
   5   3   2       80.43      109.16     18.52 o
   6   3   2     2940.00     3055.48    100.16 o
   7   3   2     1140.11     1152.24     44.60 o
   8   3   2      352.82      291.30     86.18 o
   9   3   2      192.20      307.19    116.79 o
  10   3   2      152.40      261.41     52.10 o
  11   3   2     2676.02     3049.32    385.53 o
  12   3   2     1274.47     1362.76    133.80 o
 -12   4   2      317.97      120.19     81.64 o
 -11   4   2     1092.77      936.61    175.38 o
 -10   4   2     3768.36     3434.23    244.92 o
  -9   4   2       15.95       -7.56     30.24 o
  -8   4   2      937.28      848.16     80.89 o
  -7   4   2    13483.59    13151.82    378.73 o
  -6   4   2     1495.88     1437.04     65.77 o
  -5   4   2    38665.73    40863.02    703.02 o
  -4   4   2     2823.86     2690.50     72.48 o
  -3   4   2     7782.22     7389.92    135.21 o
  -2   4   2     5913.03     5140.90    281.21 o
  -1   4   2    27419.84    28628.83    346.36 o
   0   4   2    35866.23    34973.68    715.87 o
   1   4   2    40529.23    43022.29    542.01 o
   2   4   2      488.94      382.81     16.83 o
   3   4   2     7825.86     7353.34    238.88 o
   4   4   2     4773.12     4368.38    184.07 o
   5   4   2     4367.14     4299.54    192.76 o
   6   4   2    11133.98    11121.29    617.22 o
   7   4   2    11341.28    10632.20    185.02 o
   8   4   2      408.27      370.58     31.23 o
   9   4   2     2074.56     2210.38    212.42 o
  10   4   2     3607.42     3620.19    177.65 o
  11   4   2      940.08      984.99    103.56 o
  12   4   2     7432.92     7822.01    800.92 o
 -12   5   2      510.04      579.80    133.80 o
 -11   5   2       21.18      226.03    112.63 o
 -10   5   2     1933.52     2886.93    252.48 o
  -7   5   2      976.66     1282.83    136.82 o
  -6   5   2     3584.60     3640.60    146.65 o
  -5   5   2     2005.62     2245.14     82.40 o
  -4   5   2     1090.27     1320.62     69.55 o
  -3   5   2     1766.82     1917.09    418.41 o
  -2   5   2     2291.51     2363.23    147.41 o
  -1   5   2      671.01      591.75     60.85 o
   0   5   2      330.55      431.81     79.75 o
   1   5   2     1817.12     2020.00     41.32 o
   2   5   2     1400.11     1081.96    110.74 o
   3   5   2     1894.90     1676.51     49.89 o
   4   5   2     2793.08     2441.14    244.55 o
   5   5   2     2382.55     2101.26     61.17 o
   6   5   2     1263.55     1251.93    100.54 o
   7   5   2      121.98      113.76     29.48 o
   8   5   2      730.35      634.17     91.85 o
   9   5   2       65.89      102.31     37.04 o
  10   5   2       71.51      -49.20     42.93 o
  11   5   2      746.57      461.12    111.88 o
 -11   6   2     3483.47     3292.87    199.57 o
 -10   6   2     9524.95    10525.69    499.68 o
  -9   6   2    11453.63    10722.99    359.83 o
  -8   6   2    32934.70    35891.97    922.25 o
  -7   6   2    32105.95    33463.89    827.00 o
  -6   6   2    27900.53    28362.82    732.50 o
  -5   6   2     1213.20     1410.58     91.47 o
  -4   6   2    66253.90    66097.77   2235.31 o
  -3   6   2     2668.53     2858.96     74.08 o
  -2   6   2    92323.48    90984.74   1539.09 o
  -1   6   2     6013.98     5588.19    265.33 o
   0   6   2    73616.60    77455.56    985.25 o
   1   6   2     3461.83     3336.69     68.68 o
   2   6   2    29133.60    27488.91    315.51 o
   3   6   2    18448.72    19451.51    268.06 o
   4   6   2    48406.52    48632.75    979.70 o
   5   6   2     3136.58     2972.22    226.03 o
   6   6   2    27605.26    26540.27   1821.06 o
   7   6   2     5867.71     6103.01    392.71 o
   8   6   2    16280.62    16958.65    442.22 o
   9   6   2    19807.50    20584.21    623.65 o
  10   6   2    15304.79    16737.24    525.38 o
  11   6   2     3565.21     3051.95    398.76 o
 -11   7   2      119.76      498.92    143.63 o
 -10   7   2      581.94      323.54     68.79 o
  -9   7   2       94.88       68.03     83.15 o
  -8   7   2     2475.15     2353.99    210.91 o
  -7   7   2     3308.47     3940.71    229.05 o
  -6   7   2     1808.29     1920.08    160.26 o
  -5   7   2      462.71      234.34     45.36 o
  -4   7   2      601.98      542.76     28.73 o
  -3   7   2      584.97      740.82     47.62 o
  -2   7   2      321.24      246.84     56.70 o
  -1   7   2      137.57      232.19     26.46 o
   0   7   2     1292.83     1350.88    289.90 o
   1   7   2     4172.80     4264.92    258.15 o
   2   7   2     1839.13     2020.62     93.74 o
   3   7   2      695.17      715.46     59.34 o
   4   7   2      600.22      697.04     31.11 o
   5   7   2     1923.39     2102.17    126.24 o
   6   7   2     1287.05     1405.80     69.55 o
   7   7   2     2230.38     2729.31    102.25 o
   8   7   2      731.43      518.52    184.07 o
   9   7   2      490.05      181.43     53.67 o
  10   7   2      156.46       68.03     46.11 o
  11   7   2     1503.93     1260.95    130.03 o
  -9   8   2       18.50      226.03     91.47 o
  -8   8   2     3724.17     3714.68    243.41 o
  -7   8   2     2956.58     3323.11    240.39 o
  -5   8   2     7162.23     8286.60    269.11 o
  -4   8   2      108.78      136.07     30.24 o
  -3   8   2    18535.12    18990.69    359.83 o
  -2   8   2     4308.64     4734.69    160.64 o
  -1   8   2     6058.03     4991.81    178.78 o
   0   8   2     6089.05     6871.49    261.93 o
   1   8   2      667.85      731.67    111.88 o
   2   8   2      965.80      990.28     54.43 o
   3   8   2      344.88      564.97     47.62 o
   4   8   2      373.65      426.18     41.58 o
   5   8   2    17770.51    18193.09    975.92 o
   6   8   2     3043.67     2878.57    407.45 o
   7   8   2     2942.63     2453.75    229.81 o
   8   8   2     9466.51    11172.83    598.70 o
   9   8   2      502.66      666.74    134.56 o
  10   8   2     4239.63     4516.73    269.11 o
  -8   9   2      504.59      406.70    136.82 o
  -7   9   2      861.65      749.89    114.15 o
  -5   9   2       13.06      -15.12     30.24 o
  -4   9   2      450.73      535.20     52.16 o
  -3   9   2      978.47      726.46     61.23 o
  -2   9   2       80.38      -22.68     38.55 o
  -1   9   2      452.65      370.62     38.93 o
   0   9   2      902.16      813.99    134.56 o
   1   9   2      164.69      195.79     29.48 o
   2   9   2      946.41     1026.50     60.37 o
   3   9   2       37.56        2.84     21.20 o
   4   9   2      154.60      144.21     47.58 o
   5   9   2      406.21      604.32     85.42 o
   6   9   2      136.52       78.28     39.73 o
   7   9   2      140.98      134.66     41.94 o
   8   9   2      209.37      175.58    123.97 o
   9   9   2      521.01      879.16    164.79 o
  -8  10   2     7949.88     8050.75    498.92 o
  -7  10   2      298.29       44.60     75.59 o
  -5  10   2      734.22      644.82     92.98 o
  -4  10   2     2514.83     2516.52    113.39 o
  -3  10   2       89.04       98.27     67.28 o
  -2  10   2    23635.08    22293.11    416.77 o
  -1  10   2     3070.61     3446.41    270.25 o
   0  10   2     5764.71     5233.67    156.10 o
   1  10   2     9163.48     9355.38    607.77 o
   2  10   2    13742.21    14055.34    555.99 o
   3  10   2     5957.29     6361.62   1031.10 o
   4  10   2    11344.59    10502.70    385.15 o
   5  10   2      170.71       83.15     68.03 o
   6  10   2     1081.45     1552.39    469.06 o
   7  10   2      201.97      106.70    120.57 o
   8  10   2       55.83      264.58     99.03 o
  -5  11   2      327.28      957.77    150.43 o
  -4  11   2      214.11        7.56     83.91 o
  -3  11   2      772.67      542.76     97.52 o
  -2  11   2       46.38       53.67     37.80 o
  -1  11   2      419.07      576.84     56.07 o
   0  11   2      159.01       14.65     90.71 o
   1  11   2      442.62      474.27    135.31 o
   2  11   2     1694.39     1378.08    116.41 o
   3  11   2      483.51      498.87    145.90 o
   4  11   2      628.84      545.60     67.21 o
   5  11   2        7.93      -10.58     64.63 o
   6  11   2       77.26      159.38    150.81 o
   7  11   2      155.85     -102.05     68.03 o
  -6  12   2      420.73      379.48    121.71 o
  -4  12   2     2052.84     2757.66    246.44 o
  -3  12   2    10139.59     8525.48    337.15 o
  -1  12   2    15326.30    13899.44    656.15 o
   0  12   2      440.59      740.82     99.03 o
   1  12   2    21941.24    22729.56    707.56 o
   2  12   2      312.22      136.07     97.52 o
   3  12   2    12997.59    14774.03    394.62 o
   5  12   2     7477.01     6608.42    325.05 o
  -4  13   2       83.88      127.75     82.40 o
  -1  13   2       67.99      218.47     74.84 o
   1  13   2      148.87      287.26     61.99 o
   2  13   2      453.22      426.98     74.83 o
   3  13   2      159.56       22.68     91.47 o
   4  13   2      217.86      226.01    174.62 o
  -9   1   3     1398.63     1822.57    185.20 o
  -8   1   3      539.59      417.28    106.59 o
  -6   1   3     1939.54     2147.62    145.14 o
  -5   1   3     1802.28     1568.08     54.22 o
  -4   1   3     8043.03     8011.04    130.66 o
  -3   1   3      279.59      450.70     33.26 o
  -2   1   3      449.72      468.24     49.51 o
   1   1   3      144.20      143.63     10.16 o
   2   1   3     2845.36     3019.22     57.15 o
   3   1   3     3633.83     3353.17    175.00 o
   4   1   3      551.86      588.37     83.15 o
   5   1   3     2799.58     2838.11     60.10 o
   6   1   3     2349.68     2438.22    160.64 o
   7   1   3     1193.53     1006.91    115.66 o
   8   1   3       54.77       62.86     26.84 o
   9   1   3      491.68      486.22     47.61 o
  10   1   3     1187.69     1248.58    162.15 o
  11   1   3      121.42       74.84    135.69 o
  12   1   3     1456.55     1160.83    112.05 o
 -12   2   3      125.56     -111.12     74.08 o
 -11   2   3    14787.60    16692.64    741.58 o
 -10   2   3      105.69      -83.15     60.48 o
  -9   2   3    18343.82    19039.07    768.03 o
  -8   2   3     9708.98    10032.06    470.19 o
  -7   2   3    22090.55    23071.25    871.60 o
  -6   2   3    22204.97    20630.32    449.78 o
  -5   2   3    63125.33    64271.64   1066.41 o
  -4   2   3     2501.88     2239.15     69.55 o
  -3   2   3     1811.23     1756.88    111.12 o
  -2   2   3     5920.34     5827.13     76.21 o
  -1   2   3     7016.42     6829.64    129.64 o
   0   2   3    39545.05    41524.85    536.40 o
   1   2   3    87075.80    85068.63    909.56 o
   2   2   3    29508.60    30723.49    323.38 o
   3   2   3    67262.17    65744.59    882.25 o
   4   2   3    36669.13    34405.97    541.78 o
   5   2   3     1650.91     1535.29    191.25 o
   6   2   3    67539.97    68851.07   1438.17 o
   7   2   3     1168.59     1107.54     64.25 o
   8   2   3    23750.29    23946.80    348.52 o
   9   2   3       53.72       20.56    105.08 o
  10   2   3     5753.27     5707.44    672.03 o
  11   2   3      168.48      210.91     90.71 o
  12   2   3    11928.56    11361.45    693.20 o
 -11   3   3      608.13      838.34    176.13 o
 -10   3   3      615.38      453.56    130.02 o
  -9   3   3     1206.82     1592.76    173.87 o
  -7   3   3      605.16      726.46     98.27 o
  -6   3   3      563.97      578.25     37.99 o
  -5   3   3     1444.21     1463.86     68.79 o
  -4   3   3      979.37     1046.14     45.36 o
  -3   3   3      964.22      959.50     48.76 o
  -2   3   3     2109.96     2411.92     41.01 o
  -1   3   3       19.58       29.86     14.74 o
   0   3   3    10322.17    10345.51    292.55 o
   1   3   3    19488.41    19300.72    230.01 o
   2   3   3     5430.64     6031.02    256.26 o
   3   3   3     1016.30     1141.34     96.00 o
   4   3   3      244.59      179.72     60.85 o
   5   3   3     3092.29     2929.94    170.09 o
   6   3   3     2502.39     2519.75    156.48 o
   7   3   3     1530.38     1483.58    111.88 o
   8   3   3     1716.24     1477.36     73.33 o
   9   3   3      445.38      475.17     36.32 o
  10   3   3      742.11      903.55     80.22 o
  11   3   3     1647.55     2003.66    505.35 o
  12   3   3      894.26      417.28    113.39 o
 -12   4   3     3429.73     3577.86    312.20 o
 -10   4   3     9986.41    10741.13    504.97 o
  -9   4   3     4914.42     4838.01    314.47 o
  -8   4   3    31237.65    33623.40    861.01 o
  -6   4   3    62113.24    60499.29   1411.34 o
  -5   4   3     5189.76     5241.03    362.47 o
  -4   4   3     4025.58     4070.98    243.41 o
  -3   4   3    29727.25    29290.38    682.24 o
  -2   4   3    28758.19    31599.79    509.88 o
  -1   4   3      718.42     1070.88     30.03 o
   0   4   3   101569.56   103735.32   1275.63 o
   1   4   3     2481.82     2719.46     45.36 o
   2   4   3     3626.40     2426.51     47.25 o
   3   4   3    87350.14    87698.11   1019.57 o
   4   4   3    32504.37    32241.66    798.65 o
   5   4   3    34139.84    33859.54    880.29 o
   6   4   3    13388.73    13223.94    271.00 o
   7   4   3     7633.07     7560.83    173.49 o
   8   4   3     1846.16     2359.12    344.33 o
   9   4   3    15350.45    14577.27    473.22 o
  10   4   3     1985.50     1832.39    449.41 o
  11   4   3    13730.75    14578.27    482.33 o
  12   4   3     1528.41     1369.37    131.66 o
 -11   5   3      184.17      127.75     98.27 o
 -10   5   3      680.26      764.25    134.56 o
  -8   5   3     1608.72     1712.96    108.10 o
  -7   5   3       93.51       91.47     44.60 o
  -6   5   3     1785.24     2059.93     86.93 o
  -5   5   3     1582.88     1496.76     67.28 o
  -4   5   3       44.40       37.80     15.12 o
  -3   5   3     3219.98     2932.01    178.40 o
  -2   5   3     5746.71     4863.52    157.61 o
  -1   5   3      227.86      170.21     16.04 o
   0   5   3     1569.32     1606.38     48.76 o
   1   5   3     1889.70     1975.35     92.60 o
   2   5   3     1800.96     1535.58     40.82 o
   3   5   3      590.32      781.24     31.46 o
   4   5   3     3630.06     3122.16     58.00 o
   5   5   3      598.55      632.13     98.27 o
   6   5   3      357.75      311.88     28.69 o
   7   5   3       14.70       49.14     21.38 o
   8   5   3       27.85      132.82     28.07 o
   9   5   3       76.10       52.79    135.69 o
  10   5   3      639.05      362.23     67.66 o
  11   5   3      498.35      671.27    135.31 o
 -11   6   3     1004.39      984.99    142.12 o
 -10   6   3       82.99      -79.37     52.92 o
  -9   6   3      108.70       30.24     44.60 o
  -8   6   3     3272.71     4540.17    245.68 o
  -7   6   3      113.87      112.63     44.60 o
  -6   6   3      404.05      417.28     74.84 o
  -5   6   3      911.32      689.42     77.86 o
  -4   6   3      819.37      904.86     46.87 o
  -3   6   3     8610.09     8752.26    179.16 o
  -2   6   3     2733.85     2786.15    252.48 o
  -1   6   3       77.03      274.01     21.54 o
   0   6   3     7161.89     7590.71    128.51 o
   1   6   3      449.17      373.36     37.80 o
   2   6   3     1150.15     1354.70     79.75 o
   3   6   3     2238.10     2211.16     57.07 o
   4   6   3     2404.80     2266.75     57.57 o
   5   6   3      974.11      983.88     85.04 o
   6   6   3      193.69      148.67     57.07 o
   7   6   3     5698.69     6316.04    191.63 o
   8   6   3     1291.43     1137.57     72.82 o
   9   6   3     4879.04     5157.26    158.22 o
  10   6   3       55.61      164.61    185.58 o
 -10   7   3      983.16      833.04    135.31 o
  -9   7   3     2088.78     2059.93    126.24 o
  -8   7   3     1978.23     2362.31    177.65 o
  -7   7   3      679.09      769.55    105.83 o
  -6   7   3      712.68      915.44     68.03 o
  -5   7   3      693.04      853.45     50.65 o
  -4   7   3       28.08       -7.56     15.12 o
  -3   7   3     2100.79     2212.63     57.45 o
  -2   7   3      181.82      150.43     44.60 o
  -1   7   3      197.25      239.91     56.32 o
   0   7   3     2238.31     2096.22    125.11 o
   1   7   3     4560.25     4456.76    185.96 o
   2   7   3     2141.42     1962.99     50.27 o
   3   7   3       87.83      237.96     26.46 o
   4   7   3       75.20      201.03     45.09 o
   5   7   3     1015.46      973.86    239.25 o
   6   7   3     2845.48     2860.05    158.75 o
   7   7   3      753.93      539.13    182.94 o
   8   7   3      486.50      535.16     59.50 o
   9   7   3      591.28      530.30    154.59 o
  10   7   3        7.48      136.07     68.79 o
 -10   8   3     2873.58     3144.70    253.24 o
  -9   8   3     6359.98     5947.73    308.42 o
  -8   8   3    21485.12    22207.97    622.14 o
  -7   8   3     1678.58     1585.96     96.76 o
  -6   8   3     5577.34     7054.42    350.76 o
  -4   8   3      662.27      635.74     43.84 o
  -3   8   3    19557.61    20281.83    446.00 o
  -2   8   3    20589.34    21782.35    431.42 o
  -1   8   3    16916.42    18270.91    269.47 o
   0   8   3    11253.59    11281.62    386.28 o
   1   8   3     8300.04     8779.68    182.62 o
   2   8   3      559.36      458.85    214.31 o
   3   8   3    41113.56    41685.49    739.79 o
   4   8   3     7995.25     7740.22    235.25 o
   5   8   3    28482.38    28853.67    532.21 o
   6   8   3     2885.05     2861.49     98.14 o
   7   8   3    10158.38     9656.55    216.74 o
   8   8   3     2194.82     2275.64    154.62 o
   9   8   3    17744.39    17542.70   1845.63 o
  10   8   3       77.11      339.62     86.84 o
  -6   9   3      347.09      256.26     52.92 o
  -5   9   3      209.04      174.62     46.11 o
  -4   9   3      837.68      984.99     59.72 o
  -3   9   3      138.98       98.27     30.99 o
  -2   9   3      969.00      823.22     74.84 o
  -1   9   3      985.46      969.11     70.30 o
   0   9   3      965.13      923.59    125.86 o
   1   9   3      610.32      623.55    139.09 o
   2   9   3      289.87      180.76     83.53 o
   3   9   3      177.20      264.50     56.32 o
   4   9   3      492.37      447.83     61.23 o
   5   9   3      830.73      915.83     67.04 o
   6   9   3     1036.47     1160.99     79.27 o
   7   9   3     1119.06      989.26     87.89 o
   8   9   3      234.01      117.30     37.68 o
   9   9   3     1643.99     2085.89    369.65 o
  -7  10   3    16843.87    16940.59    769.55 o
  -5  10   3    14901.56    15263.91    665.98 o
  -4  10   3     2649.45     2473.43    120.95 o
  -3  10   3     1478.27     1108.96     69.55 o
  -2  10   3     4357.49     4431.76    354.54 o
  -1  10   3     4129.69     4357.85    387.04 o
   0  10   3     2231.84     1803.32     69.03 o
   1  10   3    14664.58    14581.18   1259.77 o
   2  10   3     6383.56     7092.81    205.62 o
   3  10   3    23144.63    24439.82    788.82 o
   4  10   3    11710.48    11650.21    271.86 o
   5  10   3     3473.29     3019.62    363.61 o
   6  10   3    14918.25    16798.08   1390.93 o
   7  10   3       15.67       29.16     60.10 o
   8  10   3     4575.99     4772.85    224.27 o
  -7  11   3      279.62      136.07     74.84 o
  -4  11   3      296.80      346.22     90.71 o
  -3  11   3      460.61      339.42     44.60 o
  -2  11   3      210.70      218.47     58.96 o
  -1  11   3     1728.02     1544.38    116.41 o
   0  11   3      175.10      150.43     38.55 o
   1  11   3      120.09      174.91     50.16 o
   2  11   3      853.70      940.06    113.39 o
   3  11   3      454.26      671.27    144.38 o
   4  11   3        1.35      203.27     86.93 o
   5  11   3      270.57      559.39     82.40 o
   6  11   3      321.89       93.78    165.55 o
   7  11   3      286.83      576.03    129.27 o
  -4  12   3     1767.47     1108.96    150.43 o
  -3  12   3     2787.45     2147.62    201.08 o
  -2  12   3     6969.42     6736.17    271.38 o
  -1  12   3     4031.96     3843.19    237.36 o
   0  12   3      595.81      879.16    108.10 o
   1  12   3      151.75      417.25    147.41 o
   2  12   3      697.89      481.02    306.91 o
   3  12   3       85.02      250.22     68.79 o
   4  12   3      108.39      379.48    128.51 o
   6  12   3     2521.57     2353.99    295.57 o
  -4  13   3      105.85      339.42    128.51 o
  -1  13   3      194.38      362.85     89.20 o
   0  13   3      558.65      783.91    141.36 o
   1  13   3       39.31      406.70     91.47 o
   2  13   3      134.32      112.63     44.60 o
   3  13   3       83.31      317.49    114.90 o
   4  13   3      564.18      362.85    122.46 o
  -6   0   4    71666.03    71571.52   2372.89 o
  -5   0   4    25650.05    28774.05    707.56 o
  -4   0   4   111803.33   119083.02   2759.93 o
  -3   0   4     1666.72     1424.19     58.96 o
  -2   0   4    33168.08    34167.67    803.56 o
   0   0   4   149422.72   152398.00   3394.16 o
   1   0   4     3881.59     3434.23    152.70 o
   2   0   4   118148.67   117527.30   3755.50 o
   3   0   4    12367.18    11585.52    318.25 o
   4   0   4    29059.91    31090.25   1164.90 o
   5   0   4    44029.20    43650.93   1126.35 o
   6   0   4     4958.27     5761.01    277.43 o
   7   0   4    17832.01    16602.68    650.11 o
  10   0   4     9969.06     9096.97    298.60 o
  11   0   4     2227.85     1807.45    133.05 o
  -9   1   4     1810.95     2196.00    195.79 o
  -8   1   4     3402.69     3557.45    217.71 o
  -7   1   4     1540.49     2107.56    103.56 o
  -6   1   4     3387.54     3000.32    123.97 o
  -5   1   4     1649.60     1417.19     36.87 o
  -4   1   4     8917.79     9788.32    139.37 o
  -3   1   4      777.57      686.60     28.69 o
  -2   1   4      396.19      368.90     13.56 o
  -1   1   4      838.06      817.93     24.95 o
   0   1   4      288.69      195.14    173.11 o
   1   1   4      257.89      257.55     44.98 o
   2   1   4     5260.73     5094.06     77.55 o
   3   1   4      635.49      623.27     30.24 o
   4   1   4       69.47       26.08     33.64 o
   5   1   4     2420.10     2343.56    114.52 o
   6   1   4     1394.11     1484.81    130.78 o
   7   1   4      483.89      551.08     81.64 o
   8   1   4      521.98      732.54    267.98 o
   9   1   4       96.95       40.59    113.01 o
  10   1   4      266.58      294.34     39.65 o
  11   1   4      984.96     1034.88     76.00 o
  12   1   4      723.21     1100.11    592.66 o
 -10   2   4      128.51      120.19     81.64 o
  -8   2   4       18.57      105.08     68.03 o
  -7   2   4    34104.27    37322.96   1276.78 o
  -6   2   4      367.51      386.28     44.60 o
  -5   2   4    29238.56    31191.05    982.72 o
  -4   2   4    51277.92    53612.84    607.68 o
  -3   2   4    15569.14    16667.52    226.58 o
  -2   2   4    11796.54    11362.59    144.32 o
  -1   2   4    13224.60    13652.65    614.96 o
   0   2   4      269.50      164.72     18.90 o
   1   2   4    74282.11    75097.66    922.53 o
   2   2   4    23439.19    23408.63    329.67 o
   3   2   4      806.41      860.76    109.61 o
   4   2   4    15103.52    14015.29    339.79 o
   5   2   4    16588.74    17299.72    285.67 o
   6   2   4     1957.50     1631.48     54.77 o
   7   2   4      818.13     1049.64    161.01 o
   8   2   4     6192.06     5728.56    134.74 o
   9   2   4     1122.01     1916.59    120.43 o
  10   2   4     1347.28     1525.69    191.63 o
  11   2   4     3687.61     3461.11    731.75 o
  12   2   4     2617.18     2537.25    164.42 o
 -12   3   4      260.24      346.22    119.44 o
  -9   3   4     1768.80     1920.08    198.06 o
  -8   3   4       93.91       53.67     76.35 o
  -7   3   4      566.19      579.80     54.43 o
  -6   3   4      988.87      894.28     52.16 o
  -5   3   4     1346.30     1181.05     71.44 o
  -4   3   4      175.32      203.35     12.58 o
  -3   3   4     1117.94      947.54     28.38 o
  -2   3   4      883.75      708.29     60.48 o
  -1   3   4      419.33      307.16     30.24 o
   0   3   4     4784.31     4671.41    178.40 o
   1   3   4    16229.07    15209.27    210.52 o
   2   3   4     3100.27     2691.80    116.41 o
   3   3   4      145.10      147.15     26.84 o
   4   3   4      743.31      640.31     21.92 o
   5   3   4     2910.82     3025.99     74.78 o
   6   3   4     1553.98     1627.54     63.50 o
   7   3   4     1040.59      950.28    158.75 o
   8   3   4     1402.96     1544.38     96.00 o
   9   3   4     1514.71     1811.30    225.27 o
  10   3   4      714.32     1080.24    136.82 o
  11   3   4     1419.74     1534.89    104.05 o
  12   3   4      613.62      476.24     75.59 o
 -12   4   4     4345.32     3546.86    331.10 o
 -11   4   4      801.16      644.82    145.90 o
 -10   4   4     7348.51     7574.51    393.84 o
  -9   4   4      863.59      879.16     77.11 o
  -8   4   4     3177.87     2886.93    177.65 o
  -7   4   4      820.30      693.95     55.18 o
  -6   4   4    10796.30    11049.56    256.26 o
  -5   4   4      169.36      280.97     60.85 o
  -4   4   4    32916.77    33847.09    496.59 o
  -3   4   4      385.61      321.14     79.75 o
  -2   4   4    27695.78    26447.20    358.36 o
  -1   4   4    15644.14    16155.97    292.15 o
   0   4   4    26011.03    26435.74    452.43 o
   1   4   4    14009.21    13804.71    191.79 o
   2   4   4    28476.92    29474.40    836.45 o
   3   4   4     3342.74     3546.13    103.56 o
   4   4   4     4611.55     4377.79     73.22 o
   5   4   4     9694.84     9822.16    275.92 o
   6   4   4     4091.38     4162.24    102.89 o
   7   4   4     9357.50     8743.09    186.72 o
   8   4   4    10743.71    10979.85    255.89 o
   9   4   4     2731.68     2887.65    537.47 o
  10   4   4     2106.61     1963.04     98.59 o
  11   4   4     2486.98     2649.57    223.76 o
 -11   5   4     1081.81      879.16    159.50 o
 -10   5   4      938.07      769.55    120.95 o
  -9   5   4     3544.02     3134.88    233.59 o
  -8   5   4      910.94      764.25     77.11 o
  -7   5   4     2328.57     2286.71    124.73 o
  -6   5   4      382.52      491.36     69.55 o
  -5   5   4     2031.09     2311.66     83.91 o
  -4   5   4     1305.85     1522.60    126.24 o
  -3   5   4     7433.84     6807.20    258.53 o
  -2   5   4     5403.45     5258.06    171.60 o
  -1   5   4     3555.65     3529.17     69.19 o
   0   5   4     4243.48     3911.91     65.20 o
   1   5   4      307.24      399.84     22.18 o
   2   5   4     5788.30     5065.08     92.98 o
   3   5   4     3245.09     2926.73    273.65 o
   4   5   4      467.77      430.42     41.58 o
   5   5   4       89.64       79.98     41.58 o
   6   5   4      177.03      224.65     34.77 o
   7   5   4       14.85       -4.09     18.90 o
   8   5   4       84.69      181.43     44.60 o
   9   5   4      611.09      894.28     88.44 o
  10   5   4      899.87     1038.60     94.49 o
  11   5   4      354.67      446.00     99.03 o
 -11   6   4     4302.88     4388.98    322.79 o
  -7   6   4    48882.65    49890.44   1009.93 o
  -6   6   4     3800.18     4252.16    170.09 o
  -5   6   4     8134.57     8019.75    389.31 o
  -4   6   4      363.47      530.67     43.84 o
  -3   6   4    61232.73    62814.43   1074.59 o
  -2   6   4      105.35       -2.30     63.88 o
  -1   6   4    78443.57    77968.71   1304.44 o
   0   6   4      911.14      699.67     28.69 o
   1   6   4    30647.20    32234.76    397.15 o
   2   6   4    10067.13     8817.18    649.35 o
   3   6   4    35917.32    35480.36    520.81 o
   4   6   4    28656.75    28433.95    891.25 o
   5   6   4    34176.96    34328.69    901.83 o
   6   6   4      956.68      847.26    219.22 o
   7   6   4      328.60      251.82     61.23 o
   8   6   4     6551.77     6591.35    159.27 o
   9   6   4     7716.59     8022.51    250.30 o
  10   6   4     7003.93     7021.07    657.67 o
  11   6   4    12341.41    13636.58    783.53 o
 -11   7   4     1150.29      996.33    153.46 o
  -9   7   4     3126.05     2981.42    161.77 o
  -8   7   4      371.65       75.59     45.36 o
  -7   7   4     1558.09     1648.70    169.33 o
  -6   7   4      253.97      323.54     43.84 o
  -5   7   4     2174.76     2013.06     86.18 o
  -4   7   4      396.33      507.23     39.31 o
  -3   7   4     1002.37     1191.36     53.67 o
  -2   7   4      330.61      326.85     86.93 o
  -1   7   4      182.19      278.91     71.44 o
   0   7   4     1492.22     1305.33    264.20 o
   1   7   4     3413.80     3426.83     80.45 o
   2   7   4     2026.24     1861.95     65.82 o
   3   7   4      581.18      706.91    218.47 o
   4   7   4      297.74      343.27     34.01 o
   5   7   4       56.69       67.56     26.84 o
   6   7   4     1949.42     1698.59     92.98 o
   7   7   4      379.09      353.94     50.62 o
   8   7   4      215.15       91.47     44.60 o
   9   7   4       24.34       93.24     55.76 o
  10   7   4      219.79      182.30    117.55 o
  -8   8   4     7984.99     7864.79    277.43 o
  -7   8   4      978.83      996.33    114.90 o
  -6   8   4      722.36      853.45     91.47 o
  -5   8   4     1914.30     2212.63     81.64 o
  -4   8   4     2111.50     2004.75    101.30 o
  -3   8   4      531.54      439.20     36.29 o
  -2   8   4    15411.40    16455.54    304.74 o
  -1   8   4     4083.21     4440.31    131.91 o
   0   8   4    15406.60    16009.74    253.24 o
   1   8   4      123.17       48.41     17.75 o
   2   8   4     2144.25     2007.99     66.16 o
   3   8   4    13317.26    13415.33    750.27 o
   4   8   4     4581.08     4702.60    232.45 o
   5   8   4    10219.62    10858.19    494.76 o
   6   8   4       21.36      272.90    129.27 o
   7   8   4     1215.31     1241.21     75.70 o
   8   8   4      531.04      717.51    294.82 o
   9   8   4       33.73      -10.92     72.57 o
  10   8   4     2287.81     2523.98    424.08 o
  -8   9   4     1021.54      588.12    105.08 o
  -6   9   4      683.43      491.36     61.99 o
  -5   9   4     1423.03     1233.69     61.23 o
  -4   9   4      586.25      740.82     52.16 o
  -3   9   4      566.55      613.82     68.79 o
  -2   9   4     1636.72     1698.59     92.98 o
  -1   9   4     1554.42     1663.07     77.86 o
   0   9   4      592.80      657.67     53.67 o
   1   9   4     2062.24     1814.36     64.95 o
   2   9   4       74.66      258.08     83.91 o
   3   9   4      745.02      826.14    305.02 o
   4   9   4      956.62      873.34    178.78 o
   5   9   4       46.85       75.76     34.64 o
   6   9   4      414.65      576.94    117.55 o
   7   9   4      894.16      600.61     67.82 o
   8   9   4      658.21      597.19     97.52 o
  -7  10   4     5569.12     5748.16    303.13 o
  -5  10   4     4259.14     3875.70    183.69 o
  -4  10   4      416.70      644.82    119.44 o
  -3  10   4     8906.48     8192.11    235.85 o
  -2  10   4     5664.61     6594.81    226.03 o
  -1  10   4    21209.31    22586.70   1124.46 o
   0  10   4      781.65      689.07    133.05 o
   1  10   4      833.75      648.60     52.92 o
   2  10   4     4132.45     4162.20    145.90 o
   3  10   4     6065.76     5523.29    377.97 o
   4  10   4      447.00      898.18    209.40 o
   5  10   4    11015.62    12579.58    390.06 o
   6  10   4      374.86      395.68    174.24 o
   7  10   4     7181.39     7075.28    309.55 o
   8  10   4     4553.60     5470.67    466.41 o
  -5  11   4       81.06       68.03     60.48 o
  -4  11   4     2971.12     2422.03    213.93 o
  -3  11   4      172.29      264.58     76.35 o
  -2  11   4      230.03      491.36     96.00 o
  -1  11   4      834.90      838.34     60.48 o
   0  11   4      270.56       68.03     37.04 o
   1  11   4      655.77      617.27     52.69 o
   2  11   4      373.14      484.33    117.17 o
   3  11   4     1146.77     1557.99    157.99 o
   4  11   4       73.53       70.27    147.03 o
   5  11   4      128.99      -33.69     34.10 o
   6  11   4      840.43      575.22    121.71 o
   7  11   4      418.82     1179.26    226.78 o
  -5  12   4      174.89      165.55    105.08 o
  -2  12   4     9017.63     9841.57    362.09 o
  -1  12   4     1305.03     1282.83    105.83 o
   0  12   4    12429.05    13392.21    301.62 o
   1  12   4     2193.04     2396.33    119.44 o
   2  12   4    17815.05    16225.76    434.44 o
   3  12   4     1103.94     1555.20    139.85 o
   4  12   4     3000.85     2362.31    177.65 o
   5  12   4     3841.54     4575.70    364.36 o
   6  12   4     4964.85     5410.25    434.66 o
  -2  13   4       97.56      -91.85     61.23 o
  -1  13   4      557.20      483.80     83.91 o
   0  13   4      195.61      234.34     74.84 o
   1  13   4      233.28      174.62     82.40 o
   2  13   4      285.86      112.63     44.60 o
   3  13   4      123.53     -112.63     75.59 o
   4  13   4      246.05      535.20    104.32 o
  -7   1   5     1380.38     1602.54     86.71 o
  -6   1   5     1824.14     2060.14    172.35 o
  -5   1   5     7017.78     7485.15    133.31 o
  -4   1   5     3260.31     3593.71     88.46 o
  -3   1   5     4734.96     4775.85    238.50 o
  -2   1   5       42.37       66.06      7.18 o
  -1   1   5      126.56      182.38     22.68 o
   0   1   5      206.86      188.98     10.16 o
   1   1   5      260.90      259.88     22.68 o
   2   1   5     7911.51     8059.29    132.67 o
   3   1   5     1022.14     1052.78     71.06 o
   4   1   5     1438.83     1534.40    106.59 o
   5   1   5     1306.80     1233.69     67.28 o
   6   1   5     1260.35     1308.53    113.39 o
   7   1   5      952.10      988.01    343.57 o
   8   1   5      802.46      914.45    139.85 o
   9   1   5      104.82       71.33     40.36 o
  10   1   5      508.27      463.29     45.40 o
  11   1   5      592.71      761.83     82.04 o
  12   1   5       25.10      210.91    136.07 o
  -9   2   5     7721.25     7619.86    394.60 o
  -8   2   5     4425.81     4150.86    179.16 o
  -7   2   5     7669.33     8883.04    278.94 o
  -6   2   5     2562.76     2112.02    185.96 o
  -5   2   5    15179.47    16122.18    342.82 o
  -4   2   5    75398.32    74723.60    873.93 o
  -3   2   5    23000.18    23323.67    338.07 o
  -2   2   5    88915.04    88218.05   1087.01 o
  -1   2   5    63997.64    64455.77    865.33 o
   0   2   5     4206.67     4249.26     59.73 o
   1   2   5   206707.91   204109.73   3288.33 o
   2   2   5     6399.07     6461.14    120.95 o
   3   2   5   120485.86   118881.54   1470.60 o
   4   2   5    30348.61    30319.63    941.52 o
   5   2   5    17894.52    18339.15    413.40 o
   6   2   5      159.81      260.17     52.16 o
   7   2   5    27527.54    27077.32    586.61 o
   8   2   5     1020.08      919.87    130.78 o
   9   2   5    28820.06    27258.58    812.99 o
  10   2   5      288.46      504.70     49.70 o
  11   2   5    13944.71    14184.80    454.70 o
  12   2   5     4548.19     4087.96    319.38 o
  -9   3   5      410.58      174.62     75.59 o
  -8   3   5      236.88      264.58     45.36 o
  -7   3   5      431.22      618.36     73.33 o
  -6   3   5      111.98       88.87     60.10 o
  -5   3   5      964.80      926.86     25.56 o
  -4   3   5     4115.19     3966.42     68.66 o
  -3   3   5     1203.48      952.48     22.98 o
  -2   3   5     4370.38     4028.67     99.41 o
  -1   3   5     1933.18     1531.78     42.68 o
   0   3   5     7756.44     7701.37    153.46 o
   1   3   5     4476.31     4080.46     58.44 o
   2   3   5     2387.80     2346.48     46.49 o
   3   3   5      150.07      147.65     49.14 o
   4   3   5       74.67       71.27     18.14 o
   5   3   5     2078.32     2147.33     56.12 o
   6   3   5     1167.92     1055.49     36.60 o
   7   3   5      643.35      712.09     97.52 o
   8   3   5      356.58      571.03    248.33 o
   9   3   5     2179.88     1989.63    123.97 o
  10   3   5      950.86      742.62    159.13 o
  11   3   5     1421.51     1231.63    102.81 o
  12   3   5      714.17      188.98    136.07 o
 -11   4   5      927.13     1120.30    168.57 o
 -10   4   5     8685.39     9196.75    483.80 o
  -9   4   5     5794.99     6426.23    376.46 o
  -8   4   5    13103.04    13171.48    319.01 o
  -7   4   5    21801.85    21031.73    554.86 o
  -6   4   5      530.76      353.86     95.25 o
  -5   4   5    18039.11    18279.31    387.04 o
  -4   4   5     1211.60     1155.83     47.62 o
  -3   4   5    12571.21    10962.88    164.04 o
  -2   4   5    93719.60    94946.76   1098.70 o
  -1   4   5    96180.01    92515.99   1166.99 o
   0   4   5    71819.23    71226.80   1044.33 o
   1   4   5    15517.69    16902.82    350.38 o
   2   4   5    66315.74    64040.90    945.30 o
   3   4   5     1278.53     1350.68     33.69 o
   4   4   5    54511.42    53409.22    656.34 o
   5   4   5    10463.30    10584.82    276.30 o
   6   4   5     3331.55     3450.72    329.59 o
   7   4   5       81.20      172.74     94.11 o
   8   4   5     9852.93     9980.69    260.37 o
   9   4   5      493.43      559.39     61.99 o
  10   4   5    26710.76    26688.02   1487.31 o
  11   4   5      597.36      465.31     85.52 o
 -12   5   5       48.60      -37.80     68.79 o
  -9   5   5     1899.41     2044.06    125.49 o
  -8   5   5     2321.26     2481.75    130.02 o
  -7   5   5     1977.87     1641.90     98.27 o
  -6   5   5      773.69      740.82     61.23 o
  -5   5   5     1650.10     1894.66     67.19 o
  -4   5   5     2689.41     2578.96    279.32 o
  -3   5   5     4664.94     4717.02    201.84 o
  -2   5   5     4732.84     4605.18     88.44 o
  -1   5   5     1933.50     2211.76    143.25 o
   0   5   5     2596.92     2671.82     51.05 o
   1   5   5     1273.68      939.47     35.84 o
   2   5   5     3723.25     3056.75     64.13 o
   3   5   5     5862.35     5734.55    118.68 o
   4   5   5       48.69       52.06     45.36 o
   5   5   5      563.14      668.91    177.27 o
   6   5   5      235.70      355.36     26.71 o
   7   5   5      373.14      549.54    123.22 o
   8   5   5      136.70      143.63     52.16 o
   9   5   5      780.24      759.88    199.19 o
  10   5   5      505.34      622.01    294.44 o
  11   5   5       64.29      149.14    124.35 o
 -10   6   5     1887.60     1927.64    122.46 o
  -9   6   5     5933.02     6315.11    220.73 o
  -8   6   5     3358.74     4039.74    143.63 o
  -7   6   5      350.46      817.93    144.38 o
  -6   6   5     1768.54     1684.23     99.78 o
  -5   6   5    11228.31    11306.58    240.39 o
  -4   6   5     1128.27     1209.50     84.67 o
  -3   6   5     1964.23     2033.76     78.62 o
  -2   6   5     2241.73     2161.51    133.42 o
  -1   6   5     9400.17     9404.57    681.10 o
   0   6   5      451.97      419.86     83.15 o
   1   6   5     2446.74     2213.50     93.74 o
   2   6   5     2560.16     2663.03    117.17 o
   3   6   5     3115.26     3344.13    135.31 o
   4   6   5     2024.75     2020.48    154.21 o
   5   6   5       44.93       75.29     79.37 o
   6   6   5       98.55      103.39     26.46 o
   7   6   5     4597.65     4572.29    119.16 o
   8   6   5      144.07      144.88     29.28 o
   9   6   5        6.72       75.78     94.49 o
  10   6   5       52.54      110.33     63.20 o
  11   6   5     1842.02     1641.31    739.31 o
 -10   7   5       22.69      241.90     97.52 o
  -9   7   5     2802.22     3213.50    157.99 o
  -8   7   5       85.33      287.26     76.35 o
  -7   7   5     3677.16     4162.20    179.16 o
  -6   7   5      576.63      468.68     45.36 o
  -5   7   5      707.21      680.34     54.43 o
  -4   7   5     3427.64     4039.74    154.97 o
  -3   7   5      356.06      430.43     26.01 o
  -2   7   5      610.79      691.74     85.04 o
  -1   7   5      293.90      256.27     37.04 o
   0   7   5     1153.65     1035.24     47.56 o
   1   7   5     1269.17     1401.36     60.10 o
   2   7   5      576.32      722.86     45.96 o
   3   7   5      654.98      627.05     37.15 o
   4   7   5      461.84      603.27     68.03 o
   5   7   5      171.82      161.59     28.50 o
   6   7   5     2336.07     2302.79    104.07 o
   7   7   5      529.24      458.26    294.82 o
   8   7   5      399.23      461.12     74.84 o
   9   7   5       15.84       22.68     46.11 o
  10   7   5       68.11      -37.80     61.23 o
  -9   8   5     3746.15     4423.75    300.86 o
  -8   8   5     8985.89     8964.68    427.86 o
  -7   8   5    21154.72    22000.84    515.55 o
  -6   8   5     3323.70     3096.32    116.41 o
  -5   8   5    10075.82    10084.22    262.31 o
  -4   8   5    12814.32    12677.09    235.10 o
  -3   8   5     2015.97     2115.12     71.81 o
  -2   8   5    42869.36    43180.42    585.34 o
  -1   8   5    22336.66    23254.04    415.02 o
   0   8   5    17594.23    17242.78    343.95 o
   1   8   5     9522.93     9230.48    289.24 o
   2   8   5    20048.36    20414.56    440.51 o
   3   8   5       56.55      162.43     86.55 o
   4   8   5    46054.93    44206.98    987.26 o
   5   8   5     2406.38     2061.75    399.89 o
   6   8   5    31097.58    30859.78    480.10 o
   7   8   5     1727.72     2014.16    119.65 o
   8   8   5    11888.31    12044.70   1409.07 o
   9   8   5     2221.51     1897.46    320.90 o
  -6   9   5      151.38      165.55     44.60 o
  -5   9   5     2281.88     2261.77    115.66 o
  -4   9   5      356.22      287.26     29.48 o
  -3   9   5       53.84      174.62     52.92 o
  -2   9   5     1267.05      993.31     50.75 o
  -1   9   5      751.89      783.85    153.83 o
   0   9   5      157.08      107.33     30.90 o
   1   9   5     1130.57     1102.91     69.55 o
   2   9   5      214.70      228.33     32.16 o
   3   9   5      981.98     1076.10    122.84 o
   4   9   5       34.04       19.47     68.41 o
   5   9   5      113.76      158.75     76.35 o
   6   9   5      537.53      618.66    226.78 o
   7   9   5      120.12       62.36    102.05 o
   8   9   5      587.92      369.14    209.02 o
   9   9   5      389.16      476.24    167.06 o
  -6  10   5     4665.59     4470.62    209.40 o
  -5  10   5     1233.47      990.28    153.46 o
  -4  10   5    14001.79    14647.82    357.56 o
  -3  10   5     1859.16     1456.69    105.83 o
  -2  10   5    15291.32    15733.32    336.90 o
  -1  10   5     8858.90     8719.18    612.31 o
   0  10   5     7126.91     7223.23    313.34 o
   1  10   5    21520.01    22590.52   1082.13 o
   2  10   5      319.48      241.90     37.80 o
   3  10   5    12189.29    12834.33    334.88 o
   4  10   5     1090.66     1532.73    110.26 o
   5  10   5      770.93     1040.07     89.94 o
   6  10   5      931.01     1463.50    179.91 o
   7  10   5     5087.40     5012.14    265.39 o
   8  10   5      742.82      491.36    127.00 o
  -5  11   5     1020.15     1295.68    156.48 o
  -4  11   5     2279.34     2171.81    137.58 o
  -3  11   5      234.49       75.59     37.80 o
  -2  11   5     1135.78     1352.37     70.30 o
  -1  11   5      249.58      150.50     34.44 o
   0  11   5       41.37      112.68     83.15 o
   1  11   5     1053.76     1286.66    104.61 o
   2  11   5      106.20      256.26     52.92 o
   3  11   5      161.04       22.68     38.55 o
   4  11   5      109.76       83.15     68.03 o
   5  11   5       42.66      -37.80     52.92 o
   6  11   5      988.62     1042.21    126.05 o
  -5  12   5      355.47      453.56    122.46 o
  -4  12   5       70.39       30.24     59.72 o
  -3  12   5       24.00       53.67     53.67 o
  -2  12   5      378.56      250.22     52.16 o
  -1  12   5       15.41      -44.60     30.24 o
   0  12   5     3099.53     3203.67    186.72 o
   1  12   5      438.85      576.03     62.74 o
   2  12   5     4316.24     4313.52    205.52 o
   3  12   5      202.50       20.47    154.59 o
   4  12   5     1896.68     1613.17    216.20 o
   5  12   5      486.54      225.35    135.31 o
  -2  13   5       43.48     -112.26     74.84 o
  -1  13   5      356.51      483.80    130.02 o
   0  13   5       55.33       98.27     53.67 o
   1  13   5      161.13      241.90     75.59 o
   2  13   5      207.77       83.15     68.03 o
   3  13   5      258.34      567.71     99.78 o
  -8   0   6     3166.46     3019.22    181.43 o
  -7   0   6     8442.54     8350.10    238.12 o
  -6   0   6     8459.95     9482.50    270.63 o
  -5   0   6    62566.96    61573.48   1467.28 o
  -4   0   6     3768.49     3800.10    117.93 o
  -3   0   6   238262.50   237316.38   5336.93 o
  -2   0   6     8134.38     7864.79    154.21 o
  -1   0   6     7364.64     6865.44    130.02 o
   0   0   6   176318.20   176425.52   3943.73 o
   1   0   6    49350.80    49347.68   1197.41 o
   2   0   6    33412.95    35269.07    718.14 o
   3   0   6    23027.68    22468.01    599.46 o
   4   0   6      165.90      195.79     39.31 o
   5   0   6    26508.27    28157.96   1137.69 o
   6   0   6     4412.95     5169.86    300.11 o
   7   0   6    30473.13    29666.06   1378.08 o
   8   0   6    38939.51    38371.45   1737.15 o
   9   0   6    46716.56    48234.18   2214.90 o
  10   0   6     4841.37     4320.19    216.95 o
  12   0   6     4288.32     4742.00    299.35 o
  -8   1   6     2664.63     3125.05    194.28 o
  -7   1   6     1208.57     1276.78     68.03 o
  -6   1   6     1550.04     1613.16     61.81 o
  -5   1   6     6214.64     6395.09    153.83 o
  -4   1   6      830.18      931.32     47.62 o
  -3   1   6    10492.81    10714.24    260.80 o
  -2   1   6      938.26      867.22     81.64 o
  -1   1   6      536.22      538.53     34.02 o
   0   1   6     1782.85     1681.76     57.45 o
   1   1   6      400.96      295.09     37.80 o
   2   1   6     6980.09     6911.26    342.44 o
   3   1   6     3062.17     3413.27    104.97 o
   4   1   6     3186.14     2821.77    177.65 o
   5   1   6      917.20      702.63     42.77 o
   6   1   6     1840.21     1952.62    263.44 o
   7   1   6     2633.42     2578.51    194.28 o
   8   1   6      516.79      399.89     52.16 o
   9   1   6      452.36      357.92     57.28 o
  10   1   6     1237.58     1277.19     63.69 o
  11   1   6      416.90      220.53    157.99 o
  12   1   6      684.67      434.03     75.22 o
  -8   2   6     3293.80     3323.11    220.73 o
  -7   2   6       89.58       91.47     36.05 o
  -6   2   6     8503.40     7976.39    169.91 o
  -5   2   6     1110.08     1278.29     52.27 o
  -4   2   6    24169.91    23369.31    357.94 o
  -3   2   6    36852.08    38282.58    543.90 o
  -2   2   6    32771.78    32447.23    422.16 o
  -1   2   6      731.65      669.69     24.57 o
   0   2   6    21355.21    21147.48    248.40 o
   1   2   6    49591.14    50141.77    706.02 o
   2   2   6     2435.31     2851.29     62.13 o
   3   2   6    57439.05    60888.83   1448.00 o
   4   2   6      104.16       77.41     16.30 o
   5   2   6      996.90      946.37     74.08 o
   6   2   6    33243.42    33735.34   1034.12 o
   7   2   6       26.70       72.16     34.55 o
   8   2   6    25776.83    25327.70    578.42 o
   9   2   6    19240.67    19843.24    392.71 o
  10   2   6     4068.08     3876.88    163.47 o
  11   2   6     8247.48     7279.00    809.61 o
  12   2   6       12.20      158.58     75.22 o
  -9   3   6     1462.54     1557.99    137.58 o
  -8   3   6      198.15      181.43     68.03 o
  -7   3   6      335.26      453.56     58.96 o
  -6   3   6     3148.22     2999.59    299.73 o
  -5   3   6      942.53     1114.74     79.37 o
  -4   3   6     2967.59     3336.20    125.11 o
  -3   3   6      707.74      826.23     57.83 o
  -2   3   6     8739.25     7716.60    102.21 o
  -1   3   6     1195.65      966.40     59.34 o
   0   3   6    10061.63    10511.76    277.43 o
   1   3   6      814.29      873.47     45.73 o
   2   3   6     3328.63     3375.26    201.46 o
   3   3   6      458.12      374.56     21.36 o
   4   3   6      196.79      310.09     33.64 o
   5   3   6      190.97      205.09     22.30 o
   6   3   6      490.92      353.48     98.27 o
   7   3   6      191.72      174.11     37.42 o
   8   3   6      189.05      166.77     83.15 o
   9   3   6     1589.66     1438.98     86.67 o
  10   3   6      289.47      382.50    219.60 o
  11   3   6      676.62      576.03     83.15 o
 -10   4   6        2.25       68.03     67.28 o
  -9   4   6    11744.81    12814.67    393.84 o
  -8   4   6     1223.82     1040.17     89.96 o
  -7   4   6     5188.23     5232.61    163.28 o
  -6   4   6     4814.95     5249.71    476.24 o
  -5   4   6    22434.89    23808.13    320.70 o
  -4   4   6     1173.32     1354.99    108.10 o
  -3   4   6    40335.05    39850.26    490.95 o
  -2   4   6        5.37      167.37     83.15 o
  -1   4   6     8652.85     9353.78    141.19 o
   0   4   6    15510.75    15426.83    269.87 o
   1   4   6    14627.67    14184.50    207.51 o
   2   4   6     7022.23     6576.45    101.60 o
   3   4   6    32147.81    30479.82    450.88 o
   4   4   6      116.36      128.12    114.15 o
   5   4   6     3927.41     4063.87    166.31 o
   6   4   6    16964.03    16221.96    315.25 o
   7   4   6     6358.39     7525.35    520.84 o
   8   4   6    11630.91    12313.02   1307.77 o
   9   4   6     7811.26     8035.63    280.45 o
  10   4   6     1199.22     1391.08    284.99 o
  11   4   6     1417.23     1312.07    257.40 o
 -10   5   6     4743.56     4139.52    257.02 o
  -9   5   6      700.49      769.55     81.64 o
  -8   5   6     3861.74     3332.93    120.19 o
  -7   5   6      101.65       75.59     45.36 o
  -6   5   6     4818.97     4658.09    130.78 o
  -5   5   6      525.31      690.32     40.63 o
  -4   5   6     3758.96     3142.58    153.46 o
  -3   5   6     2720.10     2714.13     72.57 o
  -2   5   6     1965.05     2127.02    121.71 o
  -1   5   6        3.83       34.57     22.30 o
   0   5   6     3628.73     3387.81     91.85 o
   1   5   6     1424.36     1457.43     44.34 o
   2   5   6     1285.32     1253.75    196.17 o
   3   5   6     3383.55     3391.86     69.01 o
   4   5   6       25.78       22.17     60.85 o
   5   5   6      623.75      600.27     71.06 o
   6   5   6       52.32       47.54     23.61 o
   7   5   6      688.95      868.57     36.35 o
   8   5   6      434.15       22.68     60.48 o
   9   5   6     1115.79      933.00    295.19 o
  10   5   6      322.40      248.13     82.40 o
  11   5   6      589.84      768.65    114.15 o
  -9   6   6      803.23      957.77    107.34 o
  -8   6   6    23470.35    22415.85    650.86 o
  -7   6   6     3173.40     3323.11    120.19 o
  -6   6   6    31550.41    31459.14    647.84 o
  -5   6   6       43.99       68.03     15.87 o
  -4   6   6    34332.55    35008.28    878.40 o
  -3   6   6    11531.43    11725.72    318.63 o
  -2   6   6    82057.30    78626.66   2016.85 o
  -1   6   6     3086.77     2589.10    429.00 o
   0   6   6    24612.68    23665.31    351.15 o
   1   6   6     6029.25     6559.59    128.37 o
   2   6   6     4618.99     4599.58    108.49 o
   3   6   6    11802.56    12473.74    247.18 o
   4   6   6    23926.05    23150.62    873.11 o
   5   6   6    14399.13    14186.90    541.25 o
   6   6   6    32271.01    33718.66    496.14 o
   7   6   6     2915.29     2749.29    546.54 o
   8   6   6     7195.24     6392.49    175.12 o
   9   6   6     6597.69     7936.41    383.26 o
  10   6   6     4753.91     4765.44    228.29 o
  -8   7   6      567.20      579.80     75.59 o
  -7   7   6     1627.66     2533.91    210.15 o
  -6   7   6     1239.44     1161.88     65.01 o
  -5   7   6       91.80        7.56     61.23 o
  -4   7   6     2777.09     3125.05    116.41 o
  -3   7   6     1986.48     2062.39    180.67 o
  -2   7   6      170.00      127.75     29.48 o
  -1   7   6       35.77       -0.58     44.98 o
   0   7   6     2847.18     2563.15     63.33 o
   1   7   6      702.43      766.70     57.83 o
   2   7   6       42.22       88.70     23.61 o
   3   7   6     1624.88     1670.41    115.66 o
   4   7   6      311.28      195.59     52.92 o
   5   7   6     1169.10     1365.23     77.11 o
   6   7   6     2733.40     2944.79    213.55 o
   7   7   6       38.24       55.18    105.45 o
   8   7   6      428.94      461.12     59.72 o
   9   7   6      615.05      362.85     83.15 o
  10   7   6      126.82     -157.61    105.08 o
  -8   8   6      283.10      226.03     83.91 o
  -7   8   6      425.27      542.76     52.92 o
  -6   8   6     3356.87     3609.61    156.48 o
  -5   8   6     3520.82     3599.02     93.74 o
  -4   8   6      645.00      680.34     45.36 o
  -3   8   6    33160.16    34103.42    610.04 o
  -2   8   6     4486.27     4436.83    102.24 o
  -1   8   6     1508.56     1394.75    155.72 o
   0   8   6    16731.67    17995.78    374.57 o
   1   8   6      114.51        4.72     56.70 o
   2   8   6     3176.31     2907.88    356.43 o
   3   8   6      572.08      560.46     68.79 o
   4   8   6      130.59      385.17    318.63 o
   5   8   6    10821.37    11298.29    358.69 o
   6   8   6     1781.20     1734.12     79.37 o
   7   8   6     8719.32     8254.85    315.98 o
   8   8   6     6583.22     5507.15    372.30 o
   9   8   6     6395.87     6898.34    892.39 o
  -7   9   6      154.67      150.43     98.27 o
  -6   9   6     1832.65     1551.19    102.81 o
  -5   9   6      836.33      740.82     89.96 o
  -4   9   6       22.08      203.35     59.72 o
  -3   9   6     1643.95     1264.69     74.08 o
  -2   9   6      839.86      934.41    113.77 o
  -1   9   6      158.69      301.14    105.45 o
   0   9   6      400.49      421.78    133.80 o
   1   9   6      417.75      591.69    109.23 o
   2   9   6      172.05      168.98    143.63 o
   3   9   6     2079.57     1868.94    262.31 o
   4   9   6      353.84      214.04     46.07 o
   5   9   6       48.18      -14.00     52.92 o
   6   9   6      202.92      159.47     66.71 o
   7   9   6      600.39      507.00     75.65 o
   8   9   6      585.10      324.87    243.03 o
   9   9   6       27.70       91.47     61.23 o
  -7  10   6       62.00      323.54    106.59 o
  -6  10   6    11450.93    10633.03    358.31 o
  -5  10   6      368.25      203.35     52.16 o
  -4  10   6     1592.84     2228.51    229.81 o
  -3  10   6     1658.70     1352.37     70.30 o
  -2  10   6     4629.38     4670.19    140.00 o
  -1  10   6      955.03     1645.01    324.68 o
   0  10   6    21196.19    21644.23    384.27 o
   1  10   6     6547.84     5513.06    219.22 o
   2  10   6     6245.58     6256.33    191.25 o
   3  10   6     3413.47     3096.32    125.49 o
   4  10   6     7127.80     6612.41    580.18 o
   5  10   6     8028.97     8286.66    351.13 o
   6  10   6     3629.26     3464.47    276.67 o
   7  10   6      778.31      929.53    116.19 o
   8  10   6       36.57      468.68    112.63 o
  -6  11   6      557.96       75.59     75.59 o
  -5  11   6     1955.03     2552.05    140.60 o
  -4  11   6      746.66      764.25    130.02 o
  -3  11   6      971.48     1085.53    166.31 o
  -2  11   6      697.58     1029.59    145.14 o
  -1  11   6       19.73       91.47     30.24 o
   0  11   6      480.25      417.06    152.70 o
   1  11   6      845.10      721.68    306.53 o
   2  11   6       19.95      146.80     98.27 o
   3  11   6      977.44     1080.24    108.86 o
   4  11   6      134.99      141.36     43.61 o
   5  11   6       15.16       84.46     44.52 o
   6  11   6      684.23      952.48    166.31 o
   7  11   6       64.83     -137.20     91.47 o
  -4  12   6      168.71      143.63     74.84 o
  -3  12   6    13895.98    13961.43    431.64 o
  -2  12   6       36.96      234.34     82.40 o
  -1  12   6    10903.56    11012.51    309.93 o
   0  12   6     2420.90     2245.14    123.22 o
   1  12   6     8851.57     9246.64    368.14 o
   2  12   6     3434.36     3208.49    396.11 o
   3  12   6    10127.47    10289.92    274.78 o
   4  12   6      463.28      446.00    114.15 o
   5  12   6     1426.60     1544.38    218.47 o
  -3  13   6      156.82      542.76    113.39 o
  -2  13   6      163.25      234.34    127.75 o
  -1  13   6      237.36      181.43     61.23 o
   1  13   6      324.39     1074.19    165.55 o
   2  13   6      119.82      127.75     52.92 o
   3  13   6       19.78       59.46     50.75 o
  -9   1   7     6966.80     7544.27    347.73 o
  -8   1   7     1490.87     1973.76    170.09 o
  -7   1   7      267.97      204.93     48.76 o
  -6   1   7     4768.82     4742.00    119.44 o
  -5   1   7     1787.21     1768.47     80.89 o
  -4   1   7     7340.16     7256.01    237.36 o
  -3   1   7     7874.69     7744.73    291.04 o
  -2   1   7     1540.76     1586.04     83.15 o
  -1   1   7      166.45      342.60     65.01 o
   0   1   7     1395.68     1385.49     42.33 o
   1   1   7      678.09      725.78     27.97 o
   2   1   7     2730.97     2831.68     83.53 o
   3   1   7     5872.76     6021.23    282.34 o
   4   1   7     5756.94     5384.38    119.51 o
   5   1   7      205.38      118.46     45.73 o
   6   1   7     2160.96     2539.61    154.97 o
   7   1   7     3352.44     3066.77    164.04 o
   8   1   7       10.26       25.42    102.05 o
   9   1   7     1863.77     1887.23    113.12 o
  10   1   7      983.04     1303.38     99.50 o
  11   1   7      173.45      353.05    396.49 o
  -8   2   7       31.34       79.24     37.42 o
  -7   2   7    38457.34    38301.88   2742.17 o
  -6   2   7     5963.81     5617.96    156.48 o
  -5   2   7    31767.59    32192.93    572.44 o
  -4   2   7   112492.85   109893.83   1606.01 o
  -3   2   7    28998.33    30139.66    980.83 o
  -2   2   7    48133.86    47741.82    741.58 o
  -1   2   7     4643.07     4672.03    143.25 o
   0   2   7    22698.77    23659.91    453.56 o
   1   2   7     8978.74     9433.96    287.26 o
   2   2   7    77505.06    77974.13   1675.16 o
   3   2   7    46664.45    44915.21   1716.36 o
   4   2   7    48250.65    48253.12    864.33 o
   5   2   7     1523.78     1320.62     75.59 o
   6   2   7    48893.16    49953.13   1721.65 o
   7   2   7    25261.35    26432.27   1669.49 o
   8   2   7    61030.77    64675.09   2254.97 o
   9   2   7      309.39      253.76     64.25 o
  10   2   7     8653.44     8789.07    391.20 o
  11   2   7      363.32      339.69    215.06 o
  -9   3   7     1718.89     2059.93    189.74 o
  -8   3   7      159.16      393.09     75.59 o
  -7   3   7     1736.35     1684.23     85.42 o
  -6   3   7     4624.97     4493.66    236.99 o
  -5   3   7     1957.47     1471.06     94.11 o
  -4   3   7     1643.73     1779.12     84.67 o
  -3   3   7     1119.83     1100.42     43.47 o
  -2   3   7     4831.70     5254.83    131.91 o
  -1   3   7      590.14      607.66     44.98 o
   0   3   7     4577.76     4860.68     85.04 o
   1   3   7     1234.79     1348.08     95.25 o
   2   3   7     2007.89     2242.76     48.87 o
   3   3   7      426.62      433.16     68.79 o
   4   3   7      261.30      181.43     37.80 o
   5   3   7       91.45      118.68     26.56 o
   6   3   7      984.57      931.35    109.61 o
   7   3   7      174.46      117.61    101.30 o
   8   3   7     1615.88     1832.51    287.63 o
   9   3   7     1148.03      962.52    104.33 o
  10   3   7      388.73      234.34     90.71 o
  11   3   7      184.61      215.23    234.72 o
  -9   4   7     1615.90     1557.99    151.19 o
  -8   4   7    47271.39    48081.48   1677.43 o
  -6   4   7    55259.20    55329.71   1935.58 o
  -5   4   7    15664.55    16338.86    683.37 o
  -4   4   7    11252.51    11561.93    935.47 o
  -3   4   7    12084.18    11171.92    653.13 o
  -2   4   7      788.87      770.95     56.70 o
  -1   4   7    28382.83    26198.12    521.60 o
   0   4   7    17260.15    18001.31    229.23 o
   1   4   7    65365.21    65045.35   1062.47 o
   2   4   7     3077.02     2731.01     90.71 o
   3   4   7    19519.72    19123.09    632.34 o
   4   4   7     4428.09     4502.00     95.08 o
   5   4   7    27625.97    26903.75    438.09 o
   6   4   7       48.50      126.89     49.14 o
   7   4   7    45677.46    45234.91    808.14 o
   8   4   7    10029.33    11423.46    302.58 o
   9   4   7    25534.00    26539.22    797.14 o
  10   4   7     6874.94     6287.14    427.11 o
  11   4   7     7792.91     8342.18    269.67 o
  -9   5   7      365.34       37.80     91.47 o
  -8   5   7     2211.75     2362.31    127.00 o
  -7   5   7     2310.96     2525.59     96.00 o
  -6   5   7     6729.84     6150.32    163.28 o
  -5   5   7     2553.60     2083.37    174.62 o
  -4   5   7     1284.36     1330.26    239.63 o
  -3   5   7     1893.76     1620.95     51.39 o
  -2   5   7     1928.35     2230.55     60.26 o
  -1   5   7      452.19      424.42     90.71 o
   0   5   7     1972.74     2096.02    118.30 o
   1   5   7     1174.00      919.27    117.93 o
   2   5   7     1911.45     2023.68    331.48 o
   3   5   7     1295.40     1168.35     40.63 o
   4   5   7      561.56      532.08    113.77 o
   5   5   7      711.58      723.63     34.63 o
   6   5   7      606.91      530.67     36.29 o
   7   5   7     2081.19     2062.62    131.53 o
   8   5   7     1829.90      808.10    128.51 o
   9   5   7     1279.67     1248.67    116.41 o
  10   5   7       38.23      181.43     84.67 o
  11   5   7      348.45      446.00     92.22 o
  -9   6   7     2041.13     1793.09    125.49 o
  -8   6   7      333.87      356.05     68.79 o
  -7   6   7     6159.51     6411.87    236.61 o
  -6   6   7       81.19      -30.24     52.16 o
  -5   6   7     4555.46     4423.75    150.43 o
  -4   6   7     1777.21     1792.44     88.44 o
  -3   6   7    11869.77    12475.71    224.00 o
  -2   6   7      123.86      278.94     26.37 o
  -1   6   7     2349.54     2346.07     62.37 o
   0   6   7     5582.23     5645.38    100.84 o
   1   6   7     5375.26     6138.74    133.89 o
   2   6   7     5075.14     5086.37    146.61 o
   3   6   7     2407.05     1863.97     94.11 o
   4   6   7      117.96      136.91     26.84 o
   5   6   7      141.20      136.07     44.60 o
   6   6   7     3719.92     3699.22    227.16 o
   7   6   7     5065.51     5513.06    228.24 o
   8   6   7      720.80      984.33    432.40 o
   9   6   7      275.17      626.67    121.71 o
  10   6   7      376.28      104.81     46.29 o
  -9   7   7      417.51      339.42     77.11 o
  -8   7   7      330.53      165.55     60.48 o
  -7   7   7     2548.05     2180.13    162.53 o
  -6   7   7      193.09      241.90     37.80 o
  -5   7   7     1061.08     1483.15    127.00 o
  -4   7   7      149.86      152.90     19.80 o
  -3   7   7     2853.78     2966.20    198.81 o
  -2   7   7      112.70      132.95     16.04 o
  -1   7   7     1186.51     1171.72     44.05 o
   0   7   7     1952.88     1716.37     98.65 o
   1   7   7       39.24      185.04     60.48 o
   2   7   7      181.22       15.12     22.68 o
   3   7   7      305.48      342.79     31.80 o
   4   7   7      692.35      716.56    218.84 o
   5   7   7     1435.39     1157.61    182.56 o
   6   7   7     1244.63     1140.11    136.82 o
   7   7   7      264.05      383.99     63.88 o
   8   7   7      622.44      899.80    205.24 o
   9   7   7       90.20      127.75     52.92 o
  10   7   7        1.23       15.12     68.79 o
  -7   8   7    17388.66    16872.55    406.70 o
  -6   8   7    21520.74    23415.96    904.86 o
  -5   8   7     8788.61     9910.36    242.66 o
  -4   8   7    13472.93    12612.28    302.88 o
  -3   8   7    19179.68    19744.41    422.82 o
  -2   8   7     4209.51     3821.27    161.01 o
  -1   8   7    57234.99    57016.04   1181.40 o
   0   8   7    18689.88    19191.46    436.55 o
   1   8   7    21617.88    22123.34   1292.66 o
   2   8   7     5451.99     5429.74    243.03 o
   3   8   7    36637.56    37296.20    957.78 o
   4   8   7      288.52      350.10    129.27 o
   5   8   7    37400.91    36495.82    669.05 o
   6   8   7     1620.44     1552.55     73.70 o
   7   8   7    10904.27    11332.62    481.53 o
   8   8   7       99.69       63.47     41.80 o
   9   8   7     5792.39     4742.00    335.64 o
  -8   9   7      791.72      368.90    127.00 o
  -6   9   7     1930.47     2028.18    125.49 o
  -5   9   7     1026.31      868.57     66.52 o
  -4   9   7     1084.58     1449.89     99.03 o
  -3   9   7     1599.25     1726.51     64.21 o
  -2   9   7      325.56      245.81     29.79 o
  -1   9   7       50.33        0.00     75.59 o
   0   9   7      268.14      374.13    128.51 o
   1   9   7      149.99      174.97     41.95 o
   2   9   7      276.31      491.36     69.55 o
   3   9   7      137.73      209.95     72.19 o
   4   9   7      195.94      393.65    163.66 o
   5   9   7      311.22      166.82     82.78 o
   6   9   7      102.69      349.30     58.21 o
   7   9   7      639.88      356.05    127.75 o
   8   9   7      171.59       83.15     76.35 o
  -7  10   7     8230.18     8254.85    442.22 o
  -5  10   7     6158.94     6523.75    379.48 o
  -4  10   7    10727.84    11196.21    294.06 o
  -3  10   7     5154.72     5245.46    213.93 o
  -2  10   7    13139.05    13899.44    348.49 o
  -1  10   7      662.60      845.85    190.12 o
   0  10   7     6428.74     5741.86    258.80 o
   1  10   7      411.55      644.91     52.20 o
   2  10   7     8207.64     7731.65    212.07 o
   3  10   7     4216.36     4107.35    338.66 o
   4  10   7     8887.32     8543.12    531.42 o
   5  10   7      536.84      143.63     74.84 o
   6  10   7    10457.17    10154.52    507.99 o
   7  10   7     3211.50     4388.98    356.80 o
  -7  11   7     1528.65     1663.07    219.98 o
  -6  11   7      497.13      498.92    128.51 o
  -5  11   7      942.19     1051.51    180.67 o
  -4  11   7      336.06      218.47     53.67 o
  -3  11   7      895.57     1126.35    128.51 o
  -2  11   7      274.99       75.59     45.36 o
  -1  11   7       61.99      -66.90     44.60 o
   0  11   7     1812.26     1595.61    135.69 o
   1  11   7      146.76      203.35     44.60 o
   2  11   7       14.35        0.00     75.59 o
   3  11   7     1210.84     1603.86    292.17 o
   4  11   7      343.11      325.66    128.51 o
   5  11   7      142.46      238.53    207.51 o
   6  11   7      319.81      749.89    190.50 o
  -6  12   7       26.99       68.03     76.35 o
  -5  12   7     1282.07     1537.58    198.06 o
  -3  12   7      579.87      339.42     99.03 o
  -2  12   7       72.10       53.67     45.36 o
  -1  12   7     2029.48     2542.98    219.22 o
   0  12   7     1003.29      879.16    108.10 o
   1  12   7       22.04       86.12     40.33 o
   2  12   7      109.71       53.67     68.79 o
   3  12   7        8.46       75.59     45.36 o
   4  12   7     4219.98     5066.00    270.82 o
   5  12   7     1034.33     1132.40    187.47 o
  -4  13   7      267.52      431.64    137.58 o
  -3  13   7        4.63       68.03     46.11 o
  -2  13   7      806.43     1062.85    130.78 o
   1  13   7      204.89       37.80     52.92 o
   2  13   7       49.22      115.19     55.93 o
   3  13   7      179.88      118.92     55.63 o
  -9   0   8     3206.06     2849.89    195.03 o
  -8   0   8    23478.98    24628.48    927.54 o
  -7   0   8       20.58       37.80     45.36 o
  -6   0   8    41594.61    44087.86   1496.76 o
  -5   0   8    23299.28    21718.12    563.93 o
  -4   0   8   117083.58   120105.05   2772.03 o
  -3   0   8     5220.75     5020.94    148.16 o
  -2   0   8    43359.37    47967.33    837.58 o
  -1   0   8   146477.66   145618.73   2322.24 o
   0   0   8    11608.06    12327.09    270.63 o
   1   0   8    25869.21    27664.33    549.57 o
   2   0   8   131089.08   129877.83   2130.99 o
   3   0   8     6787.90     5907.66    267.60 o
   4   0   8    92993.43    91705.19   3264.90 o
   5   0   8    33264.28    33178.15    950.21 o
   6   0   8     2934.54     2757.66    201.08 o
   7   0   8    39890.38    41109.46   1727.32 o
   9   0   8     2997.65     3444.06    194.28 o
  10   0   8     3354.25     2877.86    176.89 o
  11   0   8     1234.76     1777.97    249.46 o
  -9   1   8     3137.09     3019.22    210.15 o
  -8   1   8      404.57      514.79     90.71 o
  -7   1   8      146.49      197.78    174.62 o
  -6   1   8     6251.29     6229.68    336.01 o
  -5   1   8      419.08      356.05     39.31 o
  -4   1   8    14626.97    14239.97    264.06 o
  -3   1   8     1128.47     1497.08     33.40 o
  -2   1   8     3034.74     3365.22    125.86 o
  -1   1   8      873.74      882.00    166.31 o
   0   1   8      767.85      756.60     25.08 o
   1   1   8      261.41      211.55     18.45 o
   2   1   8      340.79      381.50     49.89 o
   3   1   8     3740.45     3766.88     92.44 o
   4   1   8     7967.61     7422.69    429.75 o
   5   1   8      513.66      352.05     49.51 o
   6   1   8     2175.24     2077.29    383.26 o
   7   1   8     2740.97     2654.80    185.20 o
   8   1   8      328.46      178.49     90.33 o
   9   1   8     2995.54     3096.32    193.52 o
  10   1   8      485.13      556.01    139.09 o
  11   1   8      740.86     1390.93    194.28 o
 -10   2   8      229.47      498.92    120.19 o
  -8   2   8     3237.24     2868.79    384.77 o
  -7   2   8    24140.63    25373.15    962.69 o
  -6   2   8     3660.63     3881.72    106.55 o
  -5   2   8    13194.16    12133.49   1565.55 o
  -4   2   8       68.23       31.75     12.58 o
  -3   2   8    34705.25    35868.35    739.31 o
  -2   2   8     2650.74     2929.19     53.18 o
  -1   2   8    42781.77    44066.44    543.79 o
   0   2   8     4125.84     4368.37    120.19 o
   1   2   8    30658.92    29580.59    433.15 o
   2   2   8      488.31      406.70     45.36 o
   3   2   8    13925.28    13789.13    398.76 o
   4   2   8       63.39      105.08     23.43 o
   5   2   8    22527.02    22666.12    450.86 o
   6   2   8    10309.71    10297.03    831.91 o
   7   2   8     6156.54     5538.76    207.13 o
   8   2   8     2348.75     2028.18    195.79 o
   9   2   8      893.00      781.37    310.31 o
  10   2   8       37.60      -25.37     94.11 o
  11   2   8      466.93      660.30     81.35 o
 -10   3   8      810.60      476.24    106.59 o
  -9   3   8     1140.66      853.45    127.00 o
  -8   3   8      325.88      218.47     66.52 o
  -7   3   8      179.79      147.64     75.97 o
  -6   3   8     2022.38     1635.25    177.27 o
  -5   3   8     1900.50     2100.30    100.92 o
  -4   3   8     1552.27     1407.63     48.03 o
  -3   3   8     1827.80     1943.98     57.45 o
  -2   3   8     2339.68     2367.65    117.55 o
  -1   3   8      749.86      828.77     24.14 o
   0   3   8     1825.75     1745.71     47.25 o
   1   3   8     2208.43     1680.81     88.07 o
   2   3   8     2664.50     2631.59    115.28 o
   3   3   8      179.02      211.64     37.80 o
   4   3   8     1612.81     1394.76     55.05 o
   5   3   8       95.85      129.91     30.62 o
   6   3   8      513.75      417.28     81.64 o
   7   3   8      273.56        3.85    109.61 o
   8   3   8     2708.88     2666.95    197.30 o
   9   3   8      500.92      577.90     85.78 o
  10   3   8       79.04       37.80     99.03 o
  11   3   8       41.01      -68.71    105.83 o
 -10   4   8    11155.86    11661.11    544.28 o
  -9   4   8      790.33      803.56    138.34 o
  -8   4   8    13852.88    12912.95    553.35 o
  -7   4   8       21.19       38.64     30.20 o
  -6   4   8     7491.16     7665.22    365.12 o
  -5   4   8     6781.88     7022.84    206.80 o
  -4   4   8    37294.91    38278.39    661.31 o
  -3   4   8      269.13      390.78     61.23 o
  -2   4   8    25898.99    24890.96    535.20 o
  -1   4   8     1844.89     1874.62    148.16 o
   0   4   8     6149.23     5336.19    254.37 o
   1   4   8     7662.95     6639.84    120.20 o
   2   4   8    27866.45    28102.36    440.86 o
   3   4   8    11296.75    11111.19    248.70 o
   4   4   8    24807.91    23947.49    353.24 o
   5   4   8      562.01      588.12     75.59 o
   6   4   8     3938.33     3356.58    276.30 o
   7   4   8     1401.44     1184.31    113.39 o
   8   4   8    11792.18    13037.31   1758.69 o
   9   4   8     4244.17     5399.98    685.64 o
  10   4   8     6523.52     6411.87    403.67 o
  11   4   8     2302.13     2045.50    121.82 o
 -10   5   8     1503.47     1517.17    189.74 o
  -9   5   8      499.25      626.67    104.32 o
  -8   5   8     1276.53     1663.07    155.72 o
  -7   5   8     3719.73     3704.10     95.25 o
  -6   5   8     1678.10     1702.93     78.24 o
  -5   5   8     5287.72     5941.17    329.21 o
  -4   5   8     1258.87     1109.33     34.63 o
  -3   5   8      297.90      272.89     46.11 o
  -2   5   8     3310.88     3613.75    227.54 o
  -1   5   8     1954.44     1853.55     67.28 o
   0   5   8      362.04      303.80    117.17 o
   1   5   8      410.09      616.41     39.31 o
   2   5   8     2726.31     2943.63     77.85 o
   3   5   8     1276.19     1062.68     44.44 o
   4   5   8      773.31      609.67    105.45 o
   5   5   8       96.79       52.99    173.49 o
   6   5   8      269.30      253.98     26.46 o
   7   5   8      797.02      769.30     70.68 o
   8   5   8     2912.56     3075.48    129.70 o
  10   5   8      560.36      138.99     64.22 o
 -10   6   8     4854.87     4320.19    319.76 o
  -9   6   8    13454.91    12058.73    554.10 o
  -8   6   8      838.39      884.45    145.14 o
  -7   6   8    46676.15    47208.37   1700.11 o
  -6   6   8     2137.47     1793.09     88.44 o
  -5   6   8    31768.65    31037.24   1734.88 o
  -4   6   8       30.52      -30.52     30.24 o
  -3   6   8     6004.65     5994.95    134.34 o
  -2   6   8       28.06       70.82     33.64 o
  -1   6   8    23933.29    22966.14    966.47 o
   0   6   8     1295.18     1626.87     62.23 o
   1   6   8    49698.95    51764.18    951.73 o
   2   6   8     2120.78     2341.71    118.30 o
   3   6   8    12107.35    11766.32    776.35 o
   4   6   8    17818.43    17167.96    738.55 o
   5   6   8    16553.20    16208.48    407.07 o
   6   6   8    24270.56    24546.84    653.89 o
   7   6   8    12306.48    11581.60   1209.50 o
   8   6   8     4098.09     4446.63    884.83 o
   9   6   8       25.24      -48.58     56.70 o
  10   6   8     6535.62     5604.18    630.07 o
  -9   7   8      602.53      626.67    121.71 o
  -8   7   8      703.27      717.39    130.02 o
  -7   7   8     5913.15     6523.75    224.51 o
  -6   7   8      694.65      689.42     59.72 o
  -5   7   8     3080.77     3223.32    138.34 o
  -4   7   8       11.73       52.46     90.33 o
  -3   7   8     1602.54     1185.31     83.91 o
  -2   7   8      134.22      -30.24     30.24 o
  -1   7   8     1118.27      974.43     51.03 o
   0   7   8      266.59      423.24     48.76 o
   1   7   8      332.74      422.98    151.94 o
   2   7   8     1010.36      835.86    188.98 o
   3   7   8      235.00      230.23     71.81 o
   4   7   8      164.78      136.07     38.55 o
   5   7   8     2275.37     2057.50    220.73 o
   6   7   8       54.52       72.42     75.59 o
   7   7   8      370.37      372.68     79.37 o
   8   7   8      943.11     1506.09    633.48 o
   9   7   8       58.20      -13.58    208.26 o
  10   7   8      678.68      683.88    102.58 o
  -9   8   8      669.45      588.12    143.63 o
  -8   8   8     6400.71     6708.20    384.77 o
  -7   8   8     2958.16     3076.67    154.21 o
  -6   8   8    13506.46    14312.94    436.93 o
  -5   8   8     3020.65     3144.70    214.69 o
  -4   8   8    10094.45    10094.21    277.80 o
  -3   8   8      538.56      622.95     42.51 o
  -2   8   8     1199.53     1330.26     56.32 o
  -1   8   8     6240.52     6622.78    212.42 o
   0   8   8        7.23      242.80    158.75 o
   1   8   8      138.15      180.86     30.24 o
   2   8   8    25665.15    26513.80    434.96 o
   3   8   8      392.69      271.51    114.52 o
   4   8   8    11690.57    11765.63    697.73 o
   5   8   8     9639.09     9461.01    210.46 o
   6   8   8     1464.83     1438.15    158.75 o
   7   8   8      207.48      331.21    162.90 o
   8   8   8       77.08       -7.56     46.11 o
   9   8   8      444.76      335.50     87.31 o
  -9   9   8      851.05     1120.30    180.67 o
  -8   9   8      471.38      523.11    115.66 o
  -7   9   8     1644.00     1215.55    176.13 o
  -6   9   8      289.91      491.36    127.00 o
  -4   9   8      969.49      894.28     67.28 o
  -3   9   8      497.83      461.12     67.28 o
  -2   9   8      856.62     1034.88     61.23 o
  -1   9   8      133.21      120.19     37.80 o
   0   9   8     2725.55     2988.77    115.14 o
   1   9   8     1058.46     1284.44     92.52 o
   2   9   8     1556.87     1416.94    167.44 o
   3   9   8       93.09       18.95     94.11 o
   4   9   8       85.17       71.90     32.16 o
   6   9   8      437.91      562.01    165.17 o
   7   9   8       95.29      317.12    261.55 o
   8   9   8      402.42      385.01     71.28 o
  -8  10   8      362.71      -15.12     60.48 o
  -7  10   8     6585.12     7468.67    405.94 o
  -6  10   8     1072.17     1191.36    198.06 o
  -5  10   8     6641.12     6908.52    418.79 o
  -4  10   8      461.85      559.39     61.99 o
  -3  10   8     2708.91     2253.45    132.29 o
  -2  10   8    11618.62    11436.60    260.04 o
  -1  10   8    13250.46    13922.01    346.98 o
   0  10   8     2883.54     3393.41    192.76 o
   1  10   8     7297.11     8350.10    540.50 o
   3  10   8      710.77      621.19    162.53 o
   4  10   8     5532.54     6273.54    289.52 o
   5  10   8     2192.61     2031.91    112.49 o
   6  10   8     1009.56     1170.36    405.56 o
   7  10   8    11085.19    11031.41    474.73 o
  -7  11   8      482.17      863.28    153.46 o
  -6  11   8      271.66       75.59     75.59 o
  -5  11   8      570.88     1057.56    152.70 o
  -4  11   8      600.14      535.20    112.63 o
  -3  11   8      410.67      293.30     53.67 o
  -2  11   8       19.90      -56.70     37.80 o
  -1  11   8      515.57      764.25    130.02 o
   0  11   8      771.85     1149.78    153.46 o
   1  11   8      471.76      290.27     52.54 o
   2  11   8      200.32      143.63     83.15 o
   3  11   8      462.94      483.80    107.34 o
   4  11   8      231.86      308.33     64.63 o
   5  11   8      180.53      250.22     60.48 o
   6  11   8      573.71      915.44    168.57 o
  -5  12   8     1652.35     1904.97    197.30 o
  -4  12   8    14456.88    14458.84    794.49 o
  -3  12   8      249.93      136.07     44.60 o
  -2  12   8     8612.16     7681.09    426.35 o
  -1  12   8      345.78      210.91     60.48 o
   0  12   8     5014.11     4753.34    251.73 o
   1  12   8     4736.10     4145.95    229.52 o
   2  12   8     8427.09     8035.63    280.45 o
   3  12   8     7090.76     6177.53    314.47 o
   4  12   8     9582.88     9997.14    384.14 o
  -3  13   8        4.83      218.47    143.63 o
  -2  13   8      578.46      823.22    114.90 o
  -1  13   8       41.72     -112.26     74.84 o
   1  13   8      124.44      226.03     83.91 o
  -9   1   9     1237.97     1126.35    134.56 o
  -8   1   9      500.73      553.18    133.80 o
  -7   1   9     2881.16     2625.39     80.13 o
  -6   1   9     4108.87     4106.37    110.38 o
  -5   1   9     4449.64     4324.47     92.55 o
  -4   1   9     6364.70     6694.24    140.83 o
  -3   1   9      444.13      408.39     23.06 o
  -2   1   9     3213.53     3420.55     58.45 o
  -1   1   9     1287.09     1319.29    149.30 o
   0   1   9      151.71      151.64     26.46 o
   1   1   9      368.78      249.86     68.41 o
   2   1   9      463.90      395.94     38.17 o
   3   1   9     1642.45     1724.45     44.48 o
   4   1   9     4566.34     4123.93    398.38 o
   5   1   9      885.12     1002.56     80.89 o
   6   1   9     1596.86     1756.73    127.75 o
   7   1   9     2094.65     2056.96     96.20 o
   8   1   9     1177.57     1134.66    317.12 o
   9   1   9     1954.32     1410.58    117.93 o
  10   1   9      134.95      -44.60     45.36 o
  11   1   9      525.92      496.42    196.54 o
  -9   2   9    16036.85    16113.59    618.36 o
  -8   2   9    32828.95    31475.90   1418.90 o
  -7   2   9     2611.34     2670.10     79.15 o
  -6   2   9     1388.13     1450.20    223.38 o
  -5   2   9    31960.88    32229.57   1077.21 o
  -4   2   9    12955.98    13989.63    260.35 o
  -3   2   9    64057.61    67305.09    908.44 o
  -2   2   9    32340.64    31443.69    392.61 o
  -1   2   9    46622.13    46251.30    610.73 o
   0   2   9    25258.29    24509.66    407.83 o
   1   2   9   118248.15   114824.57   1536.53 o
   2   2   9     4197.77     5044.00    109.35 o
   3   2   9    97978.70    95667.02   1595.82 o
   4   2   9       35.38       84.90     18.30 o
   5   2   9    12317.25    11868.24    322.03 o
   6   2   9     7089.04     6806.12    394.60 o
   7   2   9     7981.59     8126.19    323.54 o
   8   2   9      437.29      450.11    201.84 o
   9   2   9    28127.76    27747.03    920.36 o
  10   2   9     2187.85     1943.55    531.05 o
  11   2   9     9273.43     9065.55    732.50 o
 -10   3   9     2072.61     2013.06    195.03 o
  -9   3   9     7482.27     6736.17    342.44 o
  -8   3   9     2579.32     2657.88    188.23 o
  -7   3   9     2066.82     2028.18    102.05 o
  -6   3   9     2565.94     2694.79     89.96 o
  -5   3   9     1392.79     1474.90     43.06 o
  -4   3   9      326.09      439.42     32.02 o
  -3   3   9     1952.95     2117.68     48.24 o
  -2   3   9      411.98      399.84     22.18 o
  -1   3   9     4417.67     4681.26     71.02 o
   0   3   9     6238.05     6119.67    156.10 o
   1   3   9     3069.94     2828.76    218.47 o
   2   3   9      516.61      557.74     31.90 o
   3   3   9       87.85       83.15     21.92 o
   4   3   9     1838.17     2015.57     80.38 o
   5   3   9      901.81      853.45    106.59 o
   6   3   9        8.80       18.18     72.57 o
   7   3   9      438.52      419.21     52.92 o
   8   3   9     1368.39     1544.38    116.41 o
   9   3   9      261.16      278.50     56.32 o
  10   3   9       53.30       50.69    136.07 o
  11   3   9       68.00       22.30     42.76 o
  -9   4   9    24584.62    25788.09   1033.37 o
  -7   4   9      739.47      713.06     51.40 o
  -6   4   9    10312.88     9384.80    552.97 o
  -5   4   9     3019.39     3251.40     88.90 o
  -4   4   9     8651.65     9078.94    165.84 o
  -3   4   9    28995.17    30383.33    414.08 o
  -2   4   9    74743.64    73290.62   1724.67 o
  -1   4   9    24581.48    24501.99    504.59 o
   0   4   9   137828.34   133980.17   1822.29 o
   1   4   9    13421.90    12865.26    404.81 o
   2   4   9    22576.73    21340.99    393.76 o
   3   4   9     1207.03      863.92     48.63 o
   4   4   9    13122.47    13462.60    285.43 o
   5   4   9     8794.07    10312.52    458.85 o
   6   4   9    31074.52    29170.52   1445.35 o
   7   4   9      461.16      711.95    136.07 o
   8   4   9     9248.15     9566.12    677.32 o
   9   4   9     1664.48     2099.24    223.00 o
  10   4   9     2021.75     1604.62    148.38 o
  11   4   9     2142.29     1981.69    303.51 o
  -8   5   9      706.47      657.67    107.34 o
  -7   5   9     1219.82      861.65     48.38 o
  -6   5   9     2117.37     2165.52     79.37 o
  -5   5   9     3971.16     3689.39    373.06 o
  -4   5   9     1609.33     1491.82     99.03 o
  -3   5   9     1994.89     1987.43     51.95 o
  -2   5   9     2076.04     1882.62    113.77 o
  -1   5   9     1909.52     1924.19     98.65 o
   0   5   9     2424.54     2242.26    111.12 o
   1   5   9      484.15      552.61     40.63 o
   2   5   9     2330.93     1954.79     60.97 o
   3   5   9     2253.17     2164.40     53.78 o
   4   5   9     1362.85     1320.62     63.50 o
   5   5   9      405.65      309.19     56.32 o
   6   5   9        2.27       28.66     21.23 o
   7   5   9       64.02       28.26     26.74 o
   8   5   9      887.56      980.62    127.38 o
   9   5   9       61.53       13.43    192.39 o
  10   5   9     1486.54     1185.58    494.38 o
 -10   6   9      866.18      730.99    164.79 o
  -9   6   9       26.91      -53.67     53.67 o
  -8   6   9       39.00       -7.56     53.67 o
  -7   6   9       51.73      120.19     30.24 o
  -6   6   9     2659.80     3353.34    231.32 o
  -5   6   9      358.83      466.31     39.38 o
  -4   6   9      215.07      514.79     51.40 o
  -3   6   9      761.20      674.42     57.07 o
  -2   6   9       75.05      -10.08     23.61 o
  -1   6   9      666.07      963.16     54.05 o
   0   6   9     4414.52     4224.06    279.32 o
   1   6   9     1653.89     1613.87    276.67 o
   2   6   9     4726.94     4980.89    359.45 o
   3   6   9      701.10      633.90     47.62 o
   4   6   9     3497.92     3974.70    227.92 o
   5   6   9      139.98      187.29     53.29 o
   6   6   9      816.30      821.26     88.61 o
   7   6   9      849.41     1049.18    395.36 o
   8   6   9     3689.87     3536.30    732.13 o
   9   6   9       98.58      294.53    167.06 o
  10   6   9     2199.34     2030.33    179.07 o
 -10   7   9      438.11      -91.85     61.23 o
  -9   7   9       24.10      287.26    120.95 o
  -8   7   9      809.45      808.10    143.63 o
  -7   7   9     1840.62     1741.68    101.30 o
  -6   7   9     2450.38     2131.75    104.32 o
  -4   7   9     1897.46     2604.96    195.03 o
  -3   7   9      290.12      431.64     97.52 o
  -2   7   9     1681.06     1756.05     72.57 o
  -1   7   9      315.81      295.09    101.67 o
   0   7   9     2060.95     2282.71     89.19 o
   1   7   9       84.08      106.54     29.86 o
   2   7   9     1435.52     1317.07    134.56 o
   3   7   9     1589.35     1698.02    105.45 o
   4   7   9      308.25      493.11     65.75 o
   5   7   9      961.52      671.27     45.36 o
   6   7   9      421.60      228.75     75.97 o
   7   7   9      670.00      714.53     62.14 o
   8   7   9      304.66      336.00    218.09 o
   9   7   9      274.05      206.82     98.78 o
 -10   8   9      898.87     1126.35    163.28 o
  -9   8   9     4289.98     4320.19    319.76 o
  -7   8   9    11314.88    12020.18    533.69 o
  -6   8   9    18394.17    17858.30    789.96 o
  -5   8   9    19847.28    18419.96    542.76 o
  -4   8   9    12110.71    11708.45    441.47 o
  -3   8   9     4412.74     4139.52    111.88 o
  -2   8   9    15210.05    14306.04    384.77 o
  -1   8   9     1348.65     1364.14     71.87 o
   0   8   9    44555.05    43677.02    924.35 o
   1   8   9    13850.90    12657.44    371.92 o
   2   8   9    18775.58    18925.81    924.51 o
   3   8   9      446.08      697.47     62.87 o
   4   8   9    19233.65    20108.12    465.26 o
   5   8   9     1196.76     1422.69    213.93 o
   6   8   9    30337.77    30876.80   1059.83 o
   8   8   9     9805.39     8928.04    758.96 o
   9   8   9      584.47      450.54     96.38 o
  -8   9   9     1553.05     2676.02    260.80 o
  -6   9   9      253.17      120.19     76.35 o
  -5   9   9     1230.43      838.34     70.30 o
  -4   9   9       42.05       91.47     38.55 o
  -3   9   9        3.26      -22.68     22.68 o
  -2   9   9      681.81      793.74     83.15 o
  -1   9   9      392.37      594.39     46.68 o
   0   9   9     1622.47     2113.15    189.74 o
   1   9   9     1980.15     1947.82    215.44 o
   2   9   9     1247.51     1244.43    278.94 o
   3   9   9       21.57       58.91     34.44 o
   4   9   9      382.46      476.48    154.59 o
   5   9   9      304.39      121.47    105.83 o
   6   9   9      163.10      102.39    211.28 o
   7   9   9      662.52      698.41     83.33 o
   8   9   9      555.10      749.89    157.24 o
  -8  10   9     4145.30     4331.53    365.87 o
  -7  10   9      685.42      990.28    142.12 o
  -5  10   9     6304.76     7275.15    415.01 o
  -4  10   9     1968.49     1973.76    123.97 o
  -3  10   9     5462.58     4297.51    273.65 o
  -2  10   9     3494.56     2849.89    185.96 o
  -1  10   9     8512.45     8953.25    251.50 o
   0  10   9     4282.56     3439.06    474.73 o
   1  10   9    28624.71    27031.61    771.81 o
   2  10   9      331.07      424.08     60.76 o
   3  10   9    17892.30    18990.96    394.72 o
   4  10   9     1520.44     1891.96    415.01 o
   5  10   9     1634.98     2155.94    161.77 o
   6  10   9     4388.97     4728.29    251.85 o
   7  10   9     3200.77     3995.14    241.90 o
  -7  11   9       11.47     -124.73     83.15 o
  -4  11   9      841.23      817.93    148.92 o
  -3  11   9      212.88       44.60     37.04 o
  -2  11   9      225.97       98.27     44.60 o
  -1  11   9      107.83      232.27     68.41 o
   0  11   9      720.81      588.12     58.96 o
   1  11   9      376.68      384.02    427.86 o
   2  11   9      448.21      514.79     90.71 o
   3  11   9       72.70      -59.72     52.16 o
   4  11   9       66.35       68.03    120.95 o
   5  11   9      385.96      493.71    162.15 o
  -5  12   9     3190.18     3789.52    310.69 o
  -4  12   9       41.22      302.38    136.07 o
  -3  12   9     1011.05      755.18    143.63 o
  -2  12   9      447.90      317.49     74.08 o
  -1  12   9     3097.85     3896.86    325.81 o
   0  12   9      107.48       53.67     45.36 o
   3  12   9       93.33      138.38     65.21 o
   4  12   9       74.85       88.27     71.00 o
  -3  13   9     2332.70     1517.17    142.12 o
  -2  13   9      207.83      195.79    136.07 o
   0  13   9       64.37      256.26    114.15 o
 -10   0  10     8738.77     8286.60    396.11 o
  -9   0  10    18170.70    18137.99    492.12 o
  -8   0  10       85.04      158.75     46.11 o
  -7   0  10     2681.46     2499.13    148.16 o
  -6   0  10      287.07      461.12     52.16 o
  -5   0  10    42169.11    41959.89   1032.61 o
  -4   0  10    21502.94    21743.82    461.88 o
  -3   0  10    24218.92    21082.38    454.32 o
  -2   0  10    19973.85    20555.49    374.19 o
  -1   0  10     7379.32     5461.66    102.81 o
   0   0  10      453.65      308.42     30.24 o
   1   0  10    93347.91    96451.73   1836.18 o
   2   0  10   112470.11   115332.07   1712.20 o
   3   0  10    49224.76    52287.52   1312.31 o
   4   0  10    27430.39    29337.22    625.16 o
   6   0  10     2418.21     2739.52    191.25 o
   7   0  10    25003.57    26237.12    760.47 o
   8   0  10    15571.20    15263.91    665.98 o
   9   0  10    13658.68    15393.18    495.90 o
  10   0  10    39133.59    39469.07   1520.19 o
  11   0  10      366.30      368.90    127.00 o
 -11   1  10     1479.52     1571.60    179.16 o
 -10   1  10      244.06      237.82     55.85 o
  -9   1  10     2191.93     2552.17    132.56 o
  -8   1  10     1285.25     1255.72     72.41 o
  -7   1  10     8874.86     8516.45    215.95 o
  -6   1  10      786.28      793.44     41.42 o
  -5   1  10     3227.33     2943.63    122.46 o
  -4   1  10     2089.00     2268.82     49.62 o
  -3   1  10      709.04      580.25     93.74 o
  -2   1  10     3158.60     3272.94     56.39 o
  -1   1  10     2408.64     2259.21    136.45 o
   0   1  10      618.76      672.87    106.97 o
   1   1  10     1560.62     1772.05     85.42 o
   2   1  10      207.32      214.50     23.06 o
   3   1  10     3437.87     3500.59    270.63 o
   4   1  10     1389.71     1516.38     71.44 o
   5   1  10     1326.90     1742.89    100.97 o
   6   1  10      758.83      761.98     58.37 o
   7   1  10     1483.37     1664.00    142.87 o
   8   1  10     1159.87     1496.76    101.30 o
   9   1  10     1559.10     1321.48    225.65 o
  10   1  10      110.44      -52.46     34.98 o
  11   1  10      101.35       91.47     83.15 o
 -11   2  10      118.85       53.67     83.91 o
 -10   2  10     8861.21     8627.13    484.93 o
  -9   2  10       11.06       59.72     46.11 o
  -7   2  10     1867.81     1966.20    100.54 o
  -6   2  10    15562.93    15496.13    356.60 o
  -5   2  10     9855.36     9629.55    307.67 o
  -4   2  10    38373.32    36615.54    616.47 o
  -3   2  10     1491.07     1330.61     79.75 o
  -2   2  10     6114.23     5468.77     85.41 o
  -1   2  10      372.82      444.11     52.92 o
   0   2  10    11195.33    10478.81    223.38 o
   1   2  10    20364.23    19312.41    911.28 o
   2   2  10    48321.40    48295.86    688.70 o
   3   2  10      425.79      323.54     59.72 o
   4   2  10      440.98      348.64     44.98 o
   5   2  10     2155.36     2290.36    246.44 o
   6   2  10     8368.47     9477.47    320.60 o
   7   2  10      722.90      858.40    116.04 o
   8   2  10     4854.03     4664.43    704.53 o
   9   2  10      119.45      122.01    135.69 o
  10   2  10      812.53      369.93     98.27 o
  11   2  10     6270.61     5682.39    328.08 o
 -10   3  10     1423.92     1585.96    152.70 o
  -9   3  10     9944.80     9878.35    302.57 o
  -8   3  10     1691.32     1365.23    134.56 o
  -7   3  10    12976.24    14043.83    576.78 o
  -6   3  10     5303.99     5036.35    317.49 o
  -5   3  10       47.32       73.39     25.84 o
  -4   3  10     4364.18     4117.28     93.66 o
  -3   3  10     1271.82     1161.29     47.25 o
  -2   3  10     1705.16     1888.51     36.29 o
  -1   3  10     6486.93     6290.92    281.21 o
   0   3  10     3753.61     3634.59     71.53 o
   1   3  10     2919.29     2489.70     82.78 o
   2   3  10     1756.40     1549.97    119.82 o
   3   3  10      916.54      881.39    102.43 o
   4   3  10      579.23      368.59     72.19 o
   5   3  10     1352.39     1361.08    151.94 o
   6   3  10      123.51      102.31     60.10 o
   7   3  10      916.01     1061.56     67.28 o
   8   3  10      373.43      349.08    155.72 o
   9   3  10      576.78      491.25     68.24 o
  10   3  10      901.38      959.11    118.68 o
  11   3  10      705.10      674.80     72.65 o
 -11   4  10     2524.26     1904.97    212.42 o
  -9   4  10    16011.56    14291.78    582.07 o
  -8   4  10     1023.38     1040.17    145.90 o
  -7   4  10    18344.36    15959.38    703.02 o
  -6   4  10      224.99      414.20     38.75 o
  -5   4  10      940.55     1224.82     55.51 o
  -4   4  10       82.32       31.75     12.58 o
  -3   4  10    38457.02    37581.91    994.44 o
  -2   4  10      969.48      936.75    100.16 o
  -1   4  10    58320.80    57555.66    815.66 o
   0   4  10     5509.80     5628.05    124.73 o
   1   4  10      766.99      706.83    213.55 o
   2   4  10     5707.26     5280.54    210.53 o
   3   4  10     8159.68     7980.33    394.60 o
   4   4  10       66.83       68.54     75.59 o
   5   4  10    14809.07    13987.42    602.48 o
   6   4  10      871.47      635.74     61.23 o
   7   4  10      324.59      542.76    113.39 o
   8   4  10     4719.61     4469.56    240.39 o
   9   4  10     2421.44     1804.49    105.08 o
  10   4  10     1896.99     1752.02    288.77 o
 -10   5  10     1257.71     1018.25    161.01 o
  -9   5  10      702.51      974.41    151.94 o
  -8   5  10      786.86      689.42    141.36 o
  -7   5  10        7.49       27.79     49.14 o
  -6   5  10     6323.06     6552.09    583.21 o
  -5   5  10      569.94      459.24     26.16 o
  -4   5  10      711.56      580.84     52.92 o
  -3   5  10     3344.51     3333.90    411.61 o
  -2   5  10     1478.57     1417.73    213.93 o
  -1   5  10      106.00       40.82     22.68 o
   0   5  10     1794.38     1740.46     53.55 o
   1   5  10      685.50      766.45     87.31 o
   2   5  10     1002.74     1138.10     53.70 o
   3   5  10      571.55      604.04     65.01 o
   4   5  10     1425.05     1416.79    348.87 o
   5   5  10      492.65      541.36     84.29 o
   6   5  10        2.62       62.99    170.46 o
   7   5  10       73.54       87.01     34.02 o
   8   5  10      318.99      248.73     97.89 o
   9   5  10       74.93       44.60     52.16 o
  10   5  10     2428.33     1830.13    215.44 o
 -11   6  10      296.33      386.28    119.44 o
  -9   6  10      571.67      657.67    138.34 o
  -8   6  10     2872.12     3843.19    291.04 o
  -7   6  10    11260.23    14752.90    591.14 o
  -6   6  10    21006.02    21826.33    841.74 o
  -5   6  10     2340.33     2690.93    219.22 o
  -4   6  10    27946.63    29190.01    504.03 o
  -3   6  10      603.71      610.62    119.82 o
  -2   6  10    17742.13    19515.89    568.84 o
  -1   6  10    33852.98    32026.80    670.52 o
   0   6  10    20488.89    23576.22    934.34 o
   1   6  10    38672.68    40784.57   1771.54 o
   2   6  10    25897.68    25704.18    947.95 o
   3   6  10     2161.38     2009.29    116.17 o
   4   6  10     9335.81     8992.83    261.55 o
   5   6  10    14600.75    14281.93    428.24 o
   6   6  10    19515.41    19303.65    386.28 o
   7   6  10    14022.89    14950.58    745.73 o
   8   6  10     7065.00     7369.29    177.31 o
   9   6  10     7451.95     6879.80    317.49 o
  10   6  10      338.51      385.70     89.95 o
  -7   7  10      425.40      530.67    100.54 o
  -6   7  10     3081.55     2943.63    207.88 o
  -5   7  10     1744.92     1463.50     99.78 o
  -4   7  10     2447.50     2405.15     79.91 o
  -3   7  10      459.57      528.32     34.30 o
  -2   7  10      961.23      712.09     97.52 o
  -1   7  10      103.53       16.15     34.40 o
   0   7  10     2459.27     2183.85     96.02 o
   1   7  10      898.50      768.20     48.38 o
   2   7  10     1811.54     1527.58     62.06 o
   3   7  10      562.11      497.57     80.51 o
   4   7  10     1003.51      930.66     96.00 o
   5   7  10      121.18       83.15     46.11 o
   6   7  10      921.24      947.09    102.43 o
   7   7  10      624.83      601.66     55.51 o
   8   7  10       80.10       45.73     53.99 o
   9   7  10      287.14      479.45    136.07 o
  -8   8  10        8.80       22.68     60.48 o
  -6   8  10      495.77      597.19    118.68 o
  -5   8  10     4914.82     4874.29    315.98 o
  -4   8  10     4908.91     4459.48    338.66 o
  -3   8  10     5179.62     5157.77    149.68 o
  -2   8  10       48.29       44.60     67.28 o
  -1   8  10     9052.56    10295.13    300.11 o
   0   8  10     7684.05     8186.99    404.81 o
   1   8  10     5499.31     5771.37    381.75 o
   2   8  10     7594.43     7341.35    275.10 o
   3   8  10      474.06      445.83     61.61 o
   4   8  10      467.56      532.95     48.35 o
   5   8  10      169.42       87.54     44.98 o
   6   8  10       35.58      168.30     69.20 o
   7   8  10     4545.24     5043.17    272.14 o
   8   8  10      231.79      -59.72     89.96 o
  -8   9  10     3383.95     3599.02    271.38 o
  -7   9  10      102.59      181.43     91.47 o
  -6   9  10     1241.34     1365.23    179.91 o
  -5   9  10      656.87      848.16     96.00 o
  -4   9  10     1086.99     1132.40    145.90 o
  -3   9  10     1903.26     1551.19    157.24 o
  -2   9  10      265.50      479.19     89.96 o
  -1   9  10     4499.66     4252.16    170.09 o
   0   9  10      288.94      203.35     44.60 o
   1   9  10      642.12      551.08    105.83 o
   3   9  10      252.92      523.11    115.66 o
   4   9  10       92.71       59.80     60.10 o
   5   9  10      432.07      459.15     61.51 o
   6   9  10       22.37      173.17     71.81 o
   7   9  10       82.57      126.29    370.79 o
  -8  10  10     3754.25     4006.48    374.19 o
  -7  10  10        7.92      150.43    104.32 o
  -5  10  10      998.31     1179.26    161.01 o
  -4  10  10     6416.49     6467.81    265.33 o
  -3  10  10       90.80      -15.12     52.92 o
  -2  10  10      550.18      853.45     81.64 o
  -1  10  10     3966.80     4024.23    182.11 o
   0  10  10    12976.98    11362.51    370.41 o
   1  10  10      808.03     1108.96    115.66 o
   2  10  10     5695.01     5446.69    743.84 o
   3  10  10      543.14      662.44     59.83 o
   4  10  10     2096.37     2005.02    196.17 o
   5  10  10     7813.04     7879.91    432.40 o
   6  10  10     1480.38     1592.76    152.70 o
   7  10  10     4805.32     5191.04    555.61 o
  -7  11  10      866.46      904.86    157.24 o
  -6  11  10       86.82      530.67    136.07 o
  -4  11  10      452.32      272.89    106.59 o
  -3  11  10      388.08      346.22     61.23 o
  -2  11  10     1201.61     1006.91    143.63 o
  -1  11  10       30.91      203.35     59.72 o
   0  11  10      113.55       88.27     86.55 o
   1  11  10      127.87      158.75     90.33 o
   2  11  10      433.11      351.25     57.23 o
   3  11  10       64.07      218.47     66.52 o
   4  11  10       20.10       16.62    176.89 o
   5  11  10      460.96      399.89    135.31 o
  -3  12  10    11288.98    12365.65    502.70 o
  -2  12  10      454.12      399.89     76.35 o
  -1  12  10     9417.31     9381.20    303.13 o
   0  12  10     1847.64     1489.96    107.34 o
   1  12  10     6358.27     5987.42    297.84 o
   2  12  10     5041.05     4809.27    777.10 o
   3  12  10     6946.02     6177.94    416.90 o
  -2  13  10       76.96       -7.56     83.91 o
 -10   1  11      666.35      984.99    120.19 o
  -9   1  11     1802.31     2378.94    186.72 o
  -8   1  11     4787.50     4727.79    219.98 o
  -7   1  11     8256.39     8350.53    179.85 o
  -6   1  11      471.06      588.16     63.50 o
  -5   1  11     2454.11     2169.17    199.95 o
  -4   1  11      342.33      453.19    125.49 o
  -3   1  11      151.28      179.49     37.80 o
  -2   1  11     3284.06     3575.43    245.30 o
  -1   1  11     1167.00     1256.91     74.46 o
   0   1  11     1945.32     1947.21     76.35 o
   1   1  11     1091.24      915.88    127.00 o
   2   1  11      318.58      241.90     29.48 o
   3   1  11     6471.77     6412.41    166.68 o
   4   1  11     1861.46     1901.07     75.09 o
   5   1  11     1982.79     1819.03    155.35 o
   6   1  11      213.97      224.48     40.82 o
   7   1  11      348.23      324.82     57.45 o
   8   1  11      723.91      863.14    146.65 o
   9   1  11      749.81      792.18    317.12 o
  10   1  11       14.54       59.59     90.33 o
  11   1  11        1.87        0.00     75.59 o
 -11   2  11     3321.51     3546.86    258.53 o
 -10   2  11     2180.81     2068.30    405.56 o
  -9   2  11    11094.31    10976.23    492.12 o
  -8   2  11     2407.99     2344.92    109.61 o
  -7   2  11    17490.15    16335.08    622.14 o
  -6   2  11    15084.01    15172.30    344.11 o
  -5   2  11     5197.17     5140.06    118.84 o
  -4   2  11    90745.80    89700.53   1222.67 o
  -3   2  11     6272.21     5738.07    158.37 o
  -2   2  11    68449.97    67434.43    715.72 o
  -1   2  11     5770.96     5521.40    223.00 o
   0   2  11    27626.51    27955.21    408.21 o
   1   2  11     4874.18     4754.44    107.72 o
   2   2  11    21678.62    21842.57   2092.44 o
   3   2  11    10755.26    10811.54    229.03 o
   4   2  11    35288.41    35077.82   1148.65 o
   5   2  11     2823.31     2730.45     99.78 o
   6   2  11    37067.63    38224.94    847.03 o
   7   2  11       34.18       71.28     75.59 o
   8   2  11    19445.37    20346.03    471.71 o
   9   2  11     6177.69     6013.00    499.68 o
  10   2  11    10960.82    11229.83    411.56 o
 -11   3  11      635.52      863.28    153.46 o
 -10   3  11     2219.78     1785.53    183.69 o
  -9   3  11     3475.91     2962.52    226.78 o
  -8   3  11      879.66      865.15     52.78 o
  -7   3  11    12139.81    12346.75    483.04 o
  -6   3  11     4255.03     4286.17    250.22 o
  -5   3  11     1522.30     1614.05     65.38 o
  -4   3  11     6966.00     7034.98    139.79 o
  -3   3  11     2569.62     2622.33    218.09 o
  -2   3  11     6374.67     6150.28    115.72 o
  -1   3  11     8461.35     9398.10    193.14 o
   0   3  11     2365.48     1881.72     48.76 o
   1   3  11      716.77      723.40     79.00 o
   2   3  11      573.67      449.66     30.99 o
   3   3  11      233.45      350.10    106.97 o
   4   3  11      363.76      474.72     98.65 o
   5   3  11     1730.17     1589.49    176.13 o
   6   3  11      254.84      308.95     39.82 o
   7   3  11      588.30      666.74    120.95 o
   8   3  11       25.94      -49.01     34.25 o
   9   3  11      295.47      263.77     71.44 o
  10   3  11      424.09      530.67    104.32 o
 -10   4  11     7003.59     6779.26    386.28 o
  -9   4  11       88.15      107.65     63.88 o
  -8   4  11      912.89      803.56    113.39 o
  -7   4  11     2218.94     1925.61     83.44 o
  -6   4  11     5600.86     5050.73    337.15 o
  -5   4  11    43714.58    44791.73    884.62 o
  -4   4  11    33304.56    33175.55   1288.50 o
  -3   4  11    37648.87    37912.18   1169.44 o
  -2   4  11     4447.44     5070.94     86.26 o
  -1   4  11    56914.94    56027.45    860.20 o
   0   4  11     9144.39     9520.23    256.26 o
   1   4  11    43757.91    43748.04    707.71 o
   2   4  11       96.27      112.63     44.60 o
   3   4  11     1033.13      857.33     46.42 o
   4   4  11     3300.21     3160.69    239.63 o
   5   4  11    35843.82    34979.57    647.96 o
   6   4  11     2701.26     2705.11     95.32 o
   7   4  11    46208.61    47533.28   1219.27 o
   8   4  11      767.54      899.36    149.68 o
   9   4  11     7660.93     8128.17    354.00 o
  10   4  11     1716.94     1918.63    164.13 o
 -10   5  11     1020.35      689.42    127.75 o
  -8   5  11     2573.99     1989.63    194.28 o
  -6   5  11     4222.16     3777.94    117.55 o
  -5   5  11     1476.07     1417.75    165.55 o
  -4   5  11      318.22      343.75     40.82 o
  -3   5  11     2542.32     2525.59     87.69 o
  -2   5  11     1839.74     1793.97    117.93 o
  -1   5  11     2157.50     2599.46    188.61 o
   0   5  11      632.97      705.18    117.17 o
   1   5  11      548.61      745.94    221.87 o
   2   5  11      338.63      308.83     90.33 o
   3   5  11     1219.74     1183.55    185.96 o
   4   5  11      938.31      904.92     85.80 o
   5   5  11      340.97      379.22    136.07 o
   6   5  11        5.13       42.29     45.36 o
   7   5  11      256.72      291.44     41.73 o
   8   5  11       69.77       83.62     78.62 o
   9   5  11      182.50      299.05    125.11 o
  10   5  11      607.87      397.74    168.95 o
 -11   6  11       16.89      136.07    113.39 o
 -10   6  11     2654.15     2640.49    294.82 o
  -9   6  11       10.76      150.43     74.84 o
  -7   6  11       19.01      339.42     83.15 o
  -6   6  11      414.73      579.80    104.32 o
  -5   6  11     2292.21     2537.37    162.53 o
  -4   6  11     2144.84     1941.73    310.31 o
  -3   6  11      101.61      117.31    105.45 o
  -2   6  11     1190.27     1203.45    145.14 o
  -1   6  11     1868.91     2045.76    109.52 o
   0   6  11      167.33      228.97     56.32 o
   1   6  11      880.19      832.46     50.66 o
   2   6  11     1786.47     1772.90     66.72 o
   3   6  11        6.85       91.88     75.59 o
   4   6  11     5083.48     5018.59    317.87 o
   5   6  11      517.23      372.00     36.61 o
   6   6  11     3476.87     3551.53    138.22 o
   7   6  11     1463.31     1719.44    159.13 o
   8   6  11      386.99      410.51     60.49 o
   9   6  11      227.03      256.34     74.05 o
  -9   7  11     1039.25     1062.85    164.04 o
  -7   7  11     6128.85     7711.33    396.87 o
  -6   7  11     1134.99     1191.36    155.72 o
  -5   7  11     3076.05     2830.99    129.27 o
  -4   7  11      978.07     1320.62    164.04 o
  -3   7  11       50.89      113.71     36.29 o
  -2   7  11      381.48      498.92     61.99 o
  -1   7  11       49.12      158.75     61.23 o
   0   7  11     1817.35     1445.79     95.66 o
   1   7  11     1868.52     1728.90    393.84 o
   2   7  11      725.17      739.00    147.03 o
   3   7  11      481.28      462.62    163.66 o
   4   7  11     1404.90     1490.73    205.99 o
   5   7  11      328.38      226.03     36.29 o
   6   7  11      358.63      456.61     86.18 o
   7   7  11       88.36       96.60    139.09 o
   8   7  11        5.24      -13.31     58.92 o
   9   7  11      296.29      257.35     87.31 o
  -9   8  11      806.08      769.55    135.31 o
  -8   8  11     3344.52     4366.30    322.03 o
  -7   8  11    16944.92    18278.60    752.16 o
  -5   8  11    25034.27    24738.09    656.15 o
  -4   8  11    11701.06    11343.62    351.51 o
  -3   8  11    10656.94    10579.36    322.03 o
  -2   8  11      149.06      256.42     85.80 o
  -1   8  11    23706.65    24362.30    833.80 o
   0   8  11     1101.13     1173.22     77.11 o
   1   8  11    27963.70    28803.84    647.83 o
   2   8  11    11144.83    11500.29    311.20 o
   3   8  11     9954.85    10106.12    915.06 o
   4   8  11      280.61      508.41     69.31 o
   5   8  11    10710.01    10171.08    461.50 o
   6   8  11     1904.85     1780.29    177.27 o
   7   8  11    16455.60    16424.28    535.20 o
  -8   9  11     2840.32     2896.76    280.45 o
  -7   9  11      852.37      535.20    136.82 o
  -6   9  11     1812.54     1634.34    204.10 o
  -5   9  11      363.13      203.35     81.64 o
  -4   9  11     1734.61     2028.18    109.61 o
  -3   9  11     1242.94     1143.74     99.78 o
  -2   9  11      441.45      530.67     68.03 o
  -1   9  11     2636.71     2253.45    115.66 o
   0   9  11      149.05      212.13     53.00 o
   1   9  11      151.68      442.88     67.66 o
   2   9  11      550.02      833.04     90.71 o
   3   9  11      587.96      569.98     71.18 o
   4   9  11      541.04      868.57    143.63 o
   6   9  11       44.73       83.15     60.48 o
   7   9  11      227.15      -83.15     60.48 o
  -8  10  11     1421.13      931.32    175.38 o
  -6  10  11     5178.41     4039.74    275.92 o
  -5  10  11     1061.20      884.45    149.68 o
  -4  10  11    18317.81    20981.83    805.83 o
  -3  10  11     1208.24     1430.24    184.45 o
  -2  10  11    16547.07    16335.08    489.09 o
  -1  10  11      118.90       75.59     60.48 o
   0  10  11    11360.31    11260.07    778.99 o
   1  10  11      336.27      523.11    115.66 o
   2  10  11     4162.81     3796.85    160.33 o
   3  10  11     2662.85     3193.84    275.16 o
   4  10  11     7658.11     8265.66    383.61 o
   5  10  11      246.11      150.43    104.32 o
   6  10  11     9434.34     9789.41    430.13 o
  -7  11  11     1111.61     1173.22    167.06 o
  -6  11  11       77.08      317.49    105.08 o
  -4  11  11      472.42       91.47     68.03 o
  -3  11  11      239.90      143.63     74.84 o
  -2  11  11      585.60      483.80     68.79 o
  -1  11  11      271.41      218.47     66.52 o
   1  11  11       63.94      -56.10    234.34 o
   2  11  11      372.62      301.87    136.82 o
   3  11  11       99.58       30.24     83.15 o
   5  11  11      239.54      323.54    112.63 o
  -5  12  11       73.29       98.27     75.59 o
  -4  12  11       28.34      -37.80     68.79 o
  -3  12  11     1750.82     1749.24    225.27 o
  -2  12  11      464.06      626.67     74.08 o
  -1  12  11       35.91      105.08     44.60 o
   0  12  11      117.92      278.94     83.91 o
   1  12  11     4187.49     3661.77    326.57 o
   2  12  11      199.88      406.70     83.91 o
  -8   0  12    88201.23    87901.31   2113.60 o
  -7   0  12     5139.19     5500.21    257.78 o
  -6   0  12    84396.56    79747.75   1865.66 o
  -5   0  12      679.55      597.19     46.87 o
  -4   0  12     9632.19     8981.31    263.82 o
  -3   0  12    27732.32    27174.48    487.58 o
  -2   0  12    18784.68    19448.79    411.99 o
  -1   0  12    18684.83    18633.13    308.42 o
   0   0  12    30365.27    30449.21    546.54 o
   1   0  12    14888.82    14837.57    296.33 o
   2   0  12    22962.04    20530.54    573.00 o
   3   0  12    20398.34    18633.13    522.35 o
   4   0  12    48363.13    47170.57    981.96 o
   5   0  12    31438.11    30116.60    663.71 o
   6   0  12    27972.99    28070.27    757.45 o
   7   0  12    32013.42    31212.71    860.26 o
   8   0  12      699.18     1029.59    100.54 o
   9   0  12    55829.03    56174.56   1524.73 o
  10   0  12       94.85      112.63     68.03 o
 -11   1  12      931.92     1039.65    243.03 o
 -10   1  12      492.44      657.67    138.34 o
  -9   1  12     2479.29     2701.82    138.76 o
  -8   1  12     5051.41     5884.94    616.85 o
  -7   1  12     6397.52     6510.75    238.88 o
  -6   1  12     3547.67     3235.01    111.54 o
  -5   1  12     6717.40     6274.16    170.88 o
  -4   1  12      100.94       55.49     75.22 o
  -3   1  12     2903.94     2989.62    254.37 o
  -2   1  12     2141.55     2038.60     58.96 o
  -1   1  12      140.91      162.04     86.55 o
   0   1  12     1251.77     1292.17     31.32 o
   1   1  12      364.24      442.63     31.00 o
   2   1  12      883.69      687.67     40.29 o
   3   1  12     3704.48     3924.99    414.63 o
   4   1  12     1350.48     1360.18    164.79 o
   5   1  12     1102.19     1151.83     67.49 o
   6   1  12       20.74       25.23     86.18 o
   7   1  12     1066.56     1222.83     73.14 o
   8   1  12     1064.05      858.14    169.71 o
   9   1  12      278.28      198.50     58.29 o
 -10   2  12     2762.50     3110.75    147.34 o
  -9   2  12     7844.57     8630.11    507.23 o
  -8   2  12     1713.87     1470.60    222.25 o
  -7   2  12     8735.89     9260.01    410.47 o
  -6   2  12      113.65      120.19     30.24 o
  -5   2  12    18603.60    18341.79    357.70 o
  -4   2  12     8037.34     8176.23    158.54 o
  -3   2  12       28.51       89.59    136.07 o
  -2   2  12     1706.49     1492.96     40.14 o
  -1   2  12     8330.58     8646.58    466.41 o
   0   2  12      104.78      100.01    135.69 o
   1   2  12     5651.62     5023.19    197.30 o
   2   2  12      638.74      692.94    149.68 o
   3   2  12     6241.22     6072.08    611.55 o
   4   2  12      304.62      281.79    105.45 o
   5   2  12     3115.81     2605.54    212.04 o
   6   2  12    18988.72    19139.42    385.53 o
   7   2  12     1564.51     1343.82     76.00 o
   8   2  12     4626.61     4309.12    182.56 o
   9   2  12     1161.72     1431.38    161.01 o
  10   2  12     3413.13     3024.24    419.55 o
 -12   3  12     5656.49     6163.92    396.11 o
 -10   3  12     2902.04     2866.54    137.76 o
  -8   3  12     1305.54     1538.55    374.19 o
  -7   3  12     3136.22     2968.50    288.01 o
  -6   3  12      778.76      899.35    191.25 o
  -5   3  12      955.14      863.44     65.77 o
  -4   3  12     2147.98     1892.19     58.21 o
  -3   3  12     3993.00     3750.67    131.91 o
  -2   3  12     8943.66     8961.33    674.30 o
  -1   3  12     6789.58     6945.25    285.37 o
   0   3  12     6657.47     6371.74    146.65 o
   1   3  12      281.09      213.85     23.79 o
   2   3  12       72.05       56.73     21.11 o
   3   3  12      216.69      221.51    105.08 o
   4   3  12      561.86      445.22     40.14 o
   5   3  12      586.81      719.82     79.32 o
   6   3  12      977.71     1023.53     63.07 o
   7   3  12      141.71      203.35     81.64 o
   8   3  12       12.27        1.27     35.62 o
   9   3  12       12.98      -24.84    120.19 o
  10   3  12      298.41      243.75     85.80 o
 -11   4  12        4.46      143.63    106.59 o
 -10   4  12     2585.03     2196.00    228.29 o
  -9   4  12      560.03      567.14     68.32 o
  -8   4  12     5018.74     5744.22    377.97 o
  -7   4  12     3444.61     3233.15    227.54 o
  -6   4  12     4340.52     4533.50    132.74 o
  -5   4  12      216.87      120.19     30.24 o
  -4   4  12     5005.47     4864.16    137.41 o
  -3   4  12     2615.53     2835.42     75.23 o
  -2   4  12    17804.93    16661.09    938.50 o
  -1   4  12      125.37      195.99     79.00 o
   0   4  12    14326.51    13980.46    255.48 o
   1   4  12      584.43      417.47     34.13 o
   2   4  12     6385.02     7436.06    174.49 o
   3   4  12    10477.54    10344.84    384.39 o
   4   4  12    10134.47     9676.43    253.06 o
   5   4  12     4980.62     4573.87    229.05 o
   6   4  12     2801.42     2952.70    245.68 o
   7   4  12     2393.90     2179.40    418.41 o
   8   4  12       25.52       44.60     52.16 o
   9   4  12     2414.69     2666.02    152.57 o
  10   4  12      340.25      304.25    140.60 o
 -10   5  12       12.02      -53.67     61.23 o
  -9   5  12     1350.98     1620.73    188.98 o
  -8   5  12     3354.82     3464.47    276.67 o
  -7   5  12      186.18      302.38     84.67 o
  -6   5  12     3523.00     3377.08    210.91 o
  -5   5  12     1361.84     1320.45    138.34 o
  -4   5  12      450.90      431.64     54.43 o
  -3   5  12      387.70      345.33     26.29 o
  -2   5  12     1736.09     1844.49     67.28 o
  -1   5  12     3356.20     2601.36    422.19 o
   0   5  12      759.48      912.96    208.26 o
   1   5  12      514.26      398.02     34.01 o
   2   5  12      398.13      375.72     45.36 o
   3   5  12     1528.23     1341.33     58.07 o
   4   5  12       94.35      184.51     83.91 o
   5   5  12       76.73      110.60     25.16 o
   6   5  12       51.07       84.71     49.51 o
   7   5  12     1410.78     1191.49    343.57 o
   8   5  12      129.75      174.62     46.11 o
   9   5  12      819.82      569.59    199.57 o
 -10   6  12      730.43      417.28    145.90 o
  -9   6  12    13729.44    14043.83    638.77 o
  -8   6  12      371.80      657.67    129.27 o
  -7   6  12    17843.97    18443.39    755.94 o
  -5   6  12    51028.76    50604.57   1642.65 o
  -4   6  12     3430.22     3229.27    332.99 o
  -3   6  12    13333.13    13263.00    273.04 o
  -2   6  12    18047.50    17702.69    472.84 o
  -1   6  12     6256.30     6708.20    213.93 o
   0   6  12    14748.14    12599.23    371.17 o
   1   6  12    36971.55    37330.04   2631.04 o
   2   6  12     3276.14     3222.58     89.35 o
   3   6  12    31172.38    31392.15    489.79 o
   4   6  12    13461.83    12987.21    728.72 o
   5   6  12     6004.62     5839.74    555.99 o
   6   6  12    50323.36    54082.89   2075.81 o
   7   6  12     8349.37     8687.02    686.77 o
   8   6  12    14296.48    14417.21    780.88 o
   9   6  12      589.43      411.88    131.91 o
  -8   7  12      666.67      671.27    153.46 o
  -7   7  12     3186.68     2933.80    216.95 o
  -6   7  12     3405.05     4017.06    286.50 o
  -5   7  12     4325.61     3959.55    523.11 o
  -4   7  12      652.63      556.60     34.50 o
  -3   7  12      721.80      555.25     39.31 o
  -2   7  12      610.31      848.16    111.12 o
  -1   7  12      421.80      267.34     50.03 o
   0   7  12     1659.08     1292.75    384.02 o
   1   7  12      830.45      740.78    251.73 o
   2   7  12       57.51       49.20     42.93 o
   3   7  12      849.02      344.82    186.34 o
   4   7  12      367.40      342.04     83.53 o
   5   7  12      243.31      302.20     60.48 o
   6   7  12      265.53      167.37     75.59 o
   7   7  12      115.80      171.10     45.12 o
   8   7  12      121.16      159.40    189.74 o
  -9   8  12     2924.79     3000.32    295.57 o
  -8   8  12     4680.53     5346.75    381.75 o
  -7   8  12      139.30     -133.80     89.20 o
  -6   8  12    13910.04    13492.75    606.26 o
  -5   8  12       99.33      188.98     83.91 o
  -4   8  12      933.70      822.56     49.88 o
  -3   8  12       31.58       30.24     26.08 o
  -2   8  12     1253.72     1191.36    138.34 o
  -1   8  12       79.85      220.70     32.51 o
   0   8  12     1794.65     1775.27    400.65 o
   1   8  12      491.59      614.95     65.93 o
   2   8  12     7945.46     7586.68    193.15 o
   3   8  12       37.02       51.35     32.16 o
   4   8  12     2686.62     3047.91    164.79 o
   5   8  12     3651.17     3525.22    151.57 o
   6   8  12     1198.13     1183.58    469.44 o
   7   8  12     8240.37     8282.64    620.25 o
   8   8  12     1188.20     1712.96    251.73 o
  -9   9  12     1410.20     1712.96    208.64 o
  -8   9  12      720.67     1276.78    217.71 o
  -7   9  12      450.13      250.22     99.03 o
  -6   9  12     2037.73     2404.64    281.21 o
  -4   9  12      122.73      -68.03     76.35 o
  -3   9  12     1936.12     1663.06    191.25 o
  -2   9  12       13.82      -53.67     37.80 o
  -1   9  12     2201.36     2137.53    103.84 o
   1   9  12     2231.51     2336.61    201.84 o
   2   9  12      369.11      210.91     44.64 o
   3   9  12      313.37      216.22     79.37 o
   4   9  12      207.13      272.41    132.67 o
   5   9  12      222.61      272.89     83.15 o
   6   9  12      185.13      559.39     90.71 o
   7   9  12      651.55      766.24    548.06 o
  -8  10  12      128.83      174.62     82.40 o
  -7  10  12      363.78      439.20    120.19 o
  -6  10  12      923.00       83.15    114.15 o
  -5  10  12     4248.42     4308.85    297.08 o
  -4  10  12      287.85       37.80     61.23 o
  -3  10  12     8811.60     9415.22    337.15 o
  -2  10  12      658.22     1359.18    115.66 o
  -1  10  12     4915.63     4910.58    304.64 o
   0  10  12     6608.46     6584.76    558.64 o
   1  10  12    13967.35    14250.20    478.34 o
   2  10  12     3442.55     3295.32    153.94 o
   3  10  12     1433.06     1267.57    101.12 o
   4  10  12     2932.40     2858.96    306.91 o
   5  10  12       50.03       62.46     50.57 o
   6  10  12      944.60      894.28    104.32 o
  -6  11  12       46.56      174.62    128.51 o
  -5  11  12      749.88      333.37    120.95 o
  -4  11  12       85.27      150.43     98.27 o
  -3  11  12     1475.87      703.02    129.27 o
  -2  11  12      391.92      272.89     97.52 o
   0  11  12       77.10      429.11     65.74 o
   1  11  12      124.34      268.88     67.49 o
   2  11  12       50.47      -26.00     25.16 o
   3  11  12      602.44      749.89    152.70 o
  -4  12  12     5998.23     5813.92    318.25 o
  -3  12  12     4455.88     4729.91    418.79 o
  -2  12  12    12411.01    12443.51    484.56 o
  -1  12  12     3787.43     5020.94    381.75 o
   0  12  12     7451.58     7803.55    476.24 o
   1  12  12     1388.05     1920.08    228.29 o
   2  12  12     4447.89     4717.81    405.94 o
 -11   1  13       69.22      -53.67     45.36 o
 -10   1  13       68.54       15.12     37.80 o
  -9   1  13     4951.55     4517.78    354.54 o
  -8   1  13      992.76      869.87     87.25 o
  -7   1  13     2952.63     3697.14    243.03 o
  -6   1  13     3778.06     3260.74    129.60 o
  -5   1  13     2589.64     2671.99     75.30 o
  -4   1  13      322.95      404.61     38.55 o
  -3   1  13     7743.52     7093.46    129.93 o
  -2   1  13      260.97      371.92     39.31 o
  -1   1  13     3202.04     3273.27     79.75 o
   0   1  13      661.88      582.35     45.36 o
   1   1  13      875.43      877.31     34.63 o
   2   1  13      833.63     1000.09     73.70 o
   3   1  13      929.20      925.11    109.61 o
   4   1  13      165.56      399.89     58.96 o
   5   1  13      949.02      872.40    146.65 o
   6   1  13      319.70      286.69     50.75 o
   7   1  13     1568.01     1312.46     79.74 o
   8   1  13       60.92       87.67     67.66 o
   9   1  13      200.92      158.50    135.69 o
  10   1  13        6.33      302.38    114.90 o
 -11   2  13      286.68       83.15     46.11 o
 -10   2  13     4756.90     4369.86    231.32 o
  -9   2  13    22994.26    23203.54    900.32 o
  -8   2  13     7827.75     8165.56    362.09 o
  -7   2  13    50848.97    50470.00   1018.74 o
  -6   2  13     5948.56     6356.69    304.64 o
  -5   2  13    17533.67    16758.35   1367.12 o
  -4   2  13      127.30      202.16     29.58 o
  -3   2  13    31103.45    30638.15    489.54 o
  -2   2  13      846.19      875.89     25.72 o
  -1   2  13    50202.00    49194.97    653.89 o
   0   2  13    23980.48    22466.38    370.74 o
   1   2  13    24117.82    23431.96   1248.43 o
   2   2  13      152.30      120.19     37.80 o
   3   2  13    25907.79    26169.71    486.95 o
   4   2  13    10412.41     9997.29    260.80 o
   5   2  13    38918.39    38484.06    926.78 o
   6   2  13      430.44      422.71    113.01 o
   7   2  13     3019.80     3071.27    371.54 o
   8   2  13     2991.82     2987.45    202.21 o
   9   2  13     2655.60     2804.84    122.96 o
  10   2  13     2022.47     2496.95    190.36 o
 -11   3  13     3131.40     3353.34    272.14 o
 -10   3  13     2339.09     2196.00    179.16 o
  -9   3  13     5576.47     4892.79    198.02 o
  -8   3  13     3228.40     3292.87    139.85 o
  -7   3  13     4335.47     5346.75    330.35 o
  -6   3  13     3058.55     2261.77    190.50 o
  -5   3  13      336.25      408.93     53.88 o
  -4   3  13     3320.77     3256.24    144.76 o
  -3   3  13     2379.21     2153.40    162.90 o
  -2   3  13     1776.89     1824.16     40.87 o
  -1   3  13     6636.91     6334.41    314.09 o
   0   3  13     8503.71     7932.68    133.52 o
   1   3  13     1630.79     1623.27     55.74 o
   2   3  13      590.09      764.18    204.86 o
   3   3  13      200.37      233.56     36.32 o
   4   3  13      621.98      648.31     57.20 o
   5   3  13      222.27      203.35     99.03 o
   6   3  13      852.26      781.54     71.31 o
   7   3  13      118.47      220.04     52.91 o
   8   3  13       21.92       30.24     67.28 o
   9   3  13      106.82      317.49     74.08 o
  10   3  13      476.70      576.03    112.63 o
 -11   4  13    14312.65    13311.32    742.33 o
 -10   4  13     3209.06     3495.46    267.60 o
  -9   4  13     5879.20     5842.33    563.17 o
  -8   4  13    26718.65    25509.91   1000.11 o
  -7   4  13     1311.41     1088.11    336.77 o
  -6   4  13    58955.55    58211.82   2013.82 o
  -5   4  13     1442.78     1143.74     76.35 o
  -4   4  13    40941.80    39144.97    880.67 o
  -3   4  13     8729.92     8777.94    287.26 o
  -2   4  13     8072.16     7616.90    205.62 o
  -1   4  13      118.26      171.60     18.14 o
   0   4  13    27565.65    26834.29    389.17 o
   1   4  13     7668.88     8062.08    680.34 o
   2   4  13    52189.55    54428.01   1117.42 o
   3   4  13       21.52      143.67     56.70 o
   4   4  13    33371.44    34890.20    930.94 o
   5   4  13    13157.02    13032.45    285.98 o
   6   4  13    18417.81    17702.77    947.19 o
   7   4  13     3502.75     3037.99    162.90 o
   8   4  13      717.14      797.68     86.80 o
 -11   5  13     2029.00     2353.99    253.24 o
 -10   5  13     1053.65     1378.08    206.37 o
  -9   5  13     1090.75     1251.83    178.40 o
  -8   5  13     2254.47     2278.40    199.57 o
  -7   5  13       82.33       64.54     34.93 o
  -6   5  13     5041.36     4960.07    652.75 o
  -5   5  13       81.45       75.52     26.46 o
  -4   5  13     1898.85     1664.54    111.88 o
  -3   5  13       99.14       64.31     97.89 o
  -2   5  13      664.73      593.10     75.97 o
  -1   5  13      968.65      914.66     50.27 o
   0   5  13     1185.36     1062.85     51.40 o
   1   5  13      106.70      158.46     32.39 o
   2   5  13       60.05       35.96     18.14 o
   3   5  13     1205.05      944.62     50.25 o
   4   5  13        4.81       19.54    101.67 o
   5   5  13      364.67      309.59    208.64 o
   6   5  13       88.03       75.59     26.25 o
   7   5  13      438.23      453.56     74.08 o
   8   5  13       46.84      -20.52     68.03 o
   9   5  13      484.69      662.39    278.94 o
 -11   6  13      810.85      657.67    138.34 o
  -7   6  13     2294.91     1927.64    191.25 o
  -5   6  13      816.82      702.44     66.90 o
  -4   6  13      938.66      791.60    110.37 o
  -3   6  13     6039.08     6740.26    140.23 o
  -2   6  13      746.00      629.75     65.75 o
[truncated: 90,458 more chars]
